# Supplementary material for: A Comparative Analysis of Gene Expression Profiles during Skin Regeneration in Mus and Acomys
Source: PLoS One. 2015 Nov 25;10(11):e0142931. doi: 10.1371/journal.pone.0142931 (PMC4659537; doi:10.1371/journal.pone.0142931)
Supplement: S2 Table — Tables of p-values and fold-change in expression with each analysis in its own worksheet. (XLSX) [file pone.0142931.s003.xlsx]

## Sheet: Mus Day 7 vs 0
order	Parametric p-value	t-value	% CV support	mm-Day 7 vs mm-Day 0 fold-change	Symbol	ProbeSet	Name	Accession	UGCluster	Symbol	MapLocation	EntrezID	DefinedGenelist
3	< 1e-07	-32.849	100	144.9	Il1b	17391565	Mus musculus interleukin 1 beta (Il1b), mRNA.	NM_008361 // RefSeq // Mus musculus interleukin 1 beta (Il1b), mRNA	NM_008361 // Mm.222830 // blood| bone marrow| brain| lung| lymph node| mammary gland| m	Il1b	chr2	NM_008361 // Il1b // interleukin 1 beta // 2 F|2 73.0 cM // 16176 /// ENSMUST0000002888	IL 5 Signaling Pathway, Msp/Ron Receptor Signaling Pathway, NFkB activation by Nontypeable Hemophilus influenzae, Signal transduction through IL1R, African trypanosomiasis, Alzheimer's disease, Amoebiasis, Apoptosis, Chagas disease (American trypanosomiasis), Cytokine-cytokine receptor interaction, Cytosolic DNA-sensing pathway, Graft-versus-host disease, Hematopoietic cell lineage, Leishmaniasis…
2	< 1e-07	-33.183	100	117.6	Stfa2l1	17325324	Mus musculus stefin A2 like 1 (Stfa2l1), mRNA.	NM_173869 // RefSeq // Mus musculus stefin A2 like 1 (Stfa2l1), mRNA	NM_173869 // Mm.187847 // bone marrow| embryonic tissue| lung| thymus| fetus| neonate /	Stfa2l1	chr16	NM_173869 // Stfa2l1 // stefin A2 like 1 // 16 B3|16 // 268885 /// ENSMUST00000079184 /
112	1e-07	-15.146	100	90.9	Ccl3	17266967	Mus musculus chemokine (C-C motif) ligand 3 (Ccl3), mRNA.	NM_011337 // RefSeq // Mus musculus chemokine (C-C motif) ligand 3 (Ccl3), mRNA	NM_011337 // Mm.1282 // blood| bone| bone marrow| brain| embryonic tissue| joint| lymph	Ccl3	chr11	NM_011337 // Ccl3 // chemokine (C-C motif) ligand 3 // 11 C|11 47.59 cM // 20302 /// EN	Erythrocyte Differentiation Pathway, Selective expression of chemokine receptors during T-cell polarization, Chagas disease (American trypanosomiasis), Chemokine signaling pathway, Cytokine-cytokine receptor interaction, Rheumatoid arthritis, Toll-like receptor signaling pathway
188	4e-07	-12.946	100	90.9	Cxcl3	17438975	Mus musculus chemokine (C-X-C motif) ligand 3 (Cxcl3), mRNA.	NM_203320 // RefSeq // Mus musculus chemokine (C-X-C motif) ligand 3 (Cxcl3), mRNA	NM_203320 // Mm.244289 // blood| bone marrow| lung| mammary gland| skin /// ENSMUST0000	Cxcl3	chr5	NM_203320 // Cxcl3 // chemokine (C-X-C motif) ligand 3 // 5 E1|5 // 330122 /// ENSMUST0	Chemokine signaling pathway, Cytokine-cytokine receptor interaction
48	< 1e-07	-18.425	100	83.3	Clec4e	17470627	Mus musculus C-type lectin domain family 4, member e (Clec4e), m	NM_019948 // RefSeq // Mus musculus C-type lectin domain family 4, member e (Clec4e), m	NM_019948 // Mm.248327 // blood| bone| bone marrow| fertilized ovum| inner ear| joint|	Clec4e	chr6	NM_019948 // Clec4e // C-type lectin domain family 4, member e // 6 F3|6 59.6 cM // 566
458	5.5e-06	-9.553	100	76.9	Saa3	17491193	Mus musculus serum amyloid A 3 (Saa3), mRNA.	NM_011315 // RefSeq // Mus musculus serum amyloid A 3 (Saa3), mRNA	NM_011315 // Mm.14277 // blood| bone| bone marrow| connective tissue| embryonic tissue|	Saa3	chr7	NM_011315 // Saa3 // serum amyloid A 3 // 7 B4|7 23.5 cM // 20210 /// ENSMUST0000000695
25	< 1e-07	-21.904	100	71.4	Gp49a	17233210	cdna:known chromosome:NCBIM37:10:51200438:51206122:1 g	ENSMUST00000102894 // ENSEMBL // cdna:known chromosome:NCBIM37:10:51200438:51206122:1 g	ENSMUST00000102894 // Mm.439661 // blood| bone| bone marrow| embryonic tissue| joint| m	Gp49a	chr10	ENSMUST00000102894 // Gp49a // glycoprotein 49 A // 10 B3|10 // 14727 /// NM_008147 //
15	< 1e-07	-24.265	100	66.7	Clec4d	17462796	Mus musculus C-type lectin domain family 4, member d (Clec4d), t	NM_010819 // RefSeq // Mus musculus C-type lectin domain family 4, member d (Clec4d), t	NM_010819 // Mm.441101 // bone marrow| embryonic tissue| inner ear| joint| lymph node|	Clec4d	chr6	NM_010819 // Clec4d // C-type lectin domain family 4, member d // 6 F3|6 56.5 cM // 174
61	< 1e-07	-17.477	100	62.5	Gm5416	17325335	Mus musculus predicted gene 5416 (Gm5416), mRNA.	NM_001082542 // RefSeq // Mus musculus predicted gene 5416 (Gm5416), mRNA	NM_001082542 // Mm.432544 // --- /// ENSMUST00000089628 // Mm.432544 // ---	Gm5416	chr16	NM_001082542 // Gm5416 // predicted gene 5416 // 16 B3|16 // 408196 /// ENSMUST00000089
130	2e-07	-14.51	100	62.5	Irg1	17302475	cdna:known chromosome:NCBIM37:14:103446194:103455790:1	ENSMUST00000022722 // ENSEMBL // cdna:known chromosome:NCBIM37:14:103446194:103455790:1	ENSMUST00000022722 // Mm.4662 // bone| bone marrow| joint| oviduct| skin| spleen| thymu	Irg1	chr14	ENSMUST00000022722 // Irg1 // immunoresponsive gene 1 // 14 E2.3|14 53.5 cM // 16365 //
1271	0.0002178	-5.964	33	62.5	Krt6b	17321939	Mus musculus keratin 6B (Krt6b), mRNA.	NM_010669 // RefSeq // Mus musculus keratin 6B (Krt6b), mRNA	NM_010669 // Mm.441891 // embryonic tissue| eye| liver| skin| tongue| vagina| fetus| ju	Krt6b	chr15	NM_010669 // Krt6b // keratin 6B // 15 F2|15 58.76 cM // 16688 /// ENSMUST00000023786 /
28	< 1e-07	-21.462	100	58.8	Mmp13	17514482	Mus musculus matrix metallopeptidase 13 (Mmp13), mRNA.	NM_008607 // RefSeq // Mus musculus matrix metallopeptidase 13 (Mmp13), mRNA	NM_008607 // Mm.5022 // blood| bone| bone marrow| connective tissue| embryonic tissue|	Mmp13	chr9	NM_008607 // Mmp13 // matrix metallopeptidase 13 // 9|9 A1-A2 // 17386 /// ENSMUST00000
11	< 1e-07	-25.597	100	52.6	Clec7a	17471541	Mus musculus C-type lectin domain family 7, member a (Clec7a), m	NM_020008 // RefSeq // Mus musculus C-type lectin domain family 7, member a (Clec7a), m	NM_020008 // Mm.239516 // bone marrow| kidney| lung| lymph node| mammary gland| skin| s	Clec7a	chr6	NM_020008 // Clec7a // C-type lectin domain family 7, member a // 6 F3|6 // 56644 /// E	Phagosome
7	< 1e-07	-27.08	100	50	Ptgs2	17218060	Mus musculus prostaglandin-endoperoxide synthase 2 (Ptgs2), mRNA	NM_011198 // RefSeq // Mus musculus prostaglandin-endoperoxide synthase 2 (Ptgs2), mRNA	NM_011198 // Mm.292547 // bladder| bone marrow| brain| connective tissue| embryonic tis	Ptgs2	chr1	NM_011198 // Ptgs2 // prostaglandin-endoperoxide synthase 2 // 1 H1|1 76.2 cM // 19225	Eicosanoid Metabolism, Mechanism of Acetaminophen Activity and Toxicity, Arachidonic acid metabolism, Leishmaniasis, Metabolic pathways, Pathways in cancer, Small cell lung cancer, VEGF signaling pathway
5	< 1e-07	-28.348	100	43.5	Lilrb4	17233226	Mus musculus leukocyte immunoglobulin-like receptor, subfamily B	NM_013532 // RefSeq // Mus musculus leukocyte immunoglobulin-like receptor, subfamily B	NM_013532 // Mm.34408 // blood| bone| bone marrow| brain| embryonic tissue| joint| mamm	Lilrb4	chr10	NM_013532 // Lilrb4 // leukocyte immunoglobulin-like receptor, subfamily B, member 4 //	Osteoclast differentiation
4	< 1e-07	-32.582	100	43.5	Spp1	17439830	Mus musculus secreted phosphoprotein 1 (Spp1), transcript var	NM_001204201 // RefSeq // Mus musculus secreted phosphoprotein 1 (Spp1), transcript var	NM_001204201 // Mm.288474 // adipose tissue| bladder| blood| bone| bone marrow| brain|	Spp1	chr5	NM_001204201 // Spp1 // secreted phosphoprotein 1 // 5 E5|5 56.0 cM // 20750 /// NM_001	Regulators of Bone Mineralization, ECM-receptor interaction, Focal adhesion, Toll-like receptor signaling pathway
1111	0.0001265	-6.419	100	43.5	Stfa3	17330183	Mus musculus stefin A3 (Stfa3), mRNA.	NM_025288 // RefSeq // Mus musculus stefin A3 (Stfa3), mRNA	NM_025288 // Mm.136573 // embryonic tissue| kidney| liver| fetus| adult /// ENSMUST0000	Stfa3	chr16	NM_025288 // Stfa3 // stefin A3 // 16 B3|16 22.85 cM // 20863 /// ENSMUST00000068182 //
6	< 1e-07	-28.243	100	43.5	Trem1	17338364	Mus musculus triggering receptor expressed on myeloid cells 1 (T	NM_021406 // RefSeq // Mus musculus triggering receptor expressed on myeloid cells 1 (T	NM_021406 // Mm.248352 // blood| bone marrow| skin| spleen| fetus| adult /// ENSMUST000	Trem1	chr17	NM_021406 // Trem1 // triggering receptor expressed on myeloid cells 1 // 17 C|17 // 58
54	< 1e-07	-17.941	100	41.7	S100a8	17399823	Mus musculus S100 calcium binding protein A8 (calgranulin A) (S1	NM_013650 // RefSeq // Mus musculus S100 calcium binding protein A8 (calgranulin A) (S1	NM_013650 // Mm.21567 // bone marrow| brain| embryonic tissue| eye| joint| kidney| live	S100a8	chr3	NM_013650 // S100a8 // S100 calcium binding protein A8 (calgranulin A) // 3 F1-F2|3 43.
140	2e-07	-14.079	100	38.5	S100a9	17407363	cdna:known chromosome:NCBIM37:3:90496554:90499643:-1 g	ENSMUST00000117167 // ENSEMBL // cdna:known chromosome:NCBIM37:3:90496554:90499643:-1 g	ENSMUST00000117167 // Mm.2128 // blood| bone marrow| embryonic tissue| joint| kidney| l	S100a9	chr3	ENSMUST00000117167 // S100a9 // S100 calcium binding protein A9 (calgranulin B) // 3 F1
1467	0.0004039	-5.473	33	37	Defb3	17499613	Mus musculus defensin beta 3 (Defb3), mRNA.	NM_013756 // RefSeq // Mus musculus defensin beta 3 (Defb3), mRNA	NM_013756 // Mm.103651 // --- /// ENSMUST00000033852 // Mm.103651 // --- /// AF092929 /	Defb3	chr8	NM_013756 // Defb3 // defensin beta 3 // 8|8 // 27358 /// ENSMUST00000033852 // Defb3 /
152	2e-07	-13.838	100	37	Slfn4	17254176	Mus musculus schlafen 4 (Slfn4), mRNA.	NM_011410 // RefSeq // Mus musculus schlafen 4 (Slfn4), mRNA	NM_011410 // Mm.38192 // bone| bone marrow| embryonic tissue| lung| lymph node| mammary	Slfn4	chr11	NM_011410 // Slfn4 // schlafen 4 // 11 C|11 // 20558 /// ENSMUST00000000208 // Slfn4 //
26	< 1e-07	-21.515	100	35.7	Cd14	17353747	cdna:known chromosome:NCBIM37:18:36884728:36886390:-1	ENSMUST00000061829 // ENSEMBL // cdna:known chromosome:NCBIM37:18:36884728:36886390:-1	ENSMUST00000061829 // Mm.3460 // bladder| blood| bone| bone marrow| brain| embryonic ti	Cd14	chr18	ENSMUST00000061829 // Cd14 // CD14 antigen // 18 B2|18 31.0 cM // 12475 /// NM_009841 /	Amoebiasis, Hematopoietic cell lineage, MAPK signaling pathway, Pathogenic Escherichia coli infection, Phagosome, Regulation of actin cytoskeleton, Toll-like receptor signaling pathway
139	2e-07	-14.09	100	34.5	Cxcl2	17438995	cdna:known chromosome:NCBIM37:5:91332899:91334935:1 ge	ENSMUST00000075433 // ENSEMBL // cdna:known chromosome:NCBIM37:5:91332899:91334935:1 ge	ENSMUST00000075433 // Mm.4979 // bone marrow| mammary gland| pancreas| skin| spleen| va	Cxcl2	chr5	ENSMUST00000075433 // Cxcl2 // chemokine (C-X-C motif) ligand 2 // 5 E1|5 51.0 cM // 20	Chemokine signaling pathway, Cytokine-cytokine receptor interaction, NOD-like receptor signaling pathway
18	< 1e-07	-23.542	100	34.5	Slc7a11	17405082	Mus musculus solute carrier family 7 (cationic amino acid transp	NM_011990 // RefSeq // Mus musculus solute carrier family 7 (cationic amino acid transp	NM_011990 // Mm.260988 // blood| brain| dorsal root ganglion| embryonic tissue| eye| fe	Slc7a11	chr3	NM_011990 // Slc7a11 // solute carrier family 7 (cationic amino acid transporter, y+ sy
77	< 1e-07	-16.55	100	33.3	Ccr1	17532569	Mus musculus chemokine (C-C motif) receptor 1 (Ccr1), mRNA.	NM_009912 // RefSeq // Mus musculus chemokine (C-C motif) receptor 1 (Ccr1), mRNA	NM_009912 // Mm.274927 // bladder| blood| bone| bone marrow| brain| embryonic tissue| l	Ccr1	chr9	NM_009912 // Ccr1 // chemokine (C-C motif) receptor 1 // 9 F|9 71.6 cM // 12768 /// ENS	Selective expression of chemokine receptors during T-cell polarization, Chemokine signaling pathway, Cytokine-cytokine receptor interaction
1330	0.0002618	-5.815	17	29.4	Sprr1b	17407400	Mus musculus small proline-rich protein 1B (Sprr1b), mRNA.	NM_009265 // RefSeq // Mus musculus small proline-rich protein 1B (Sprr1b), mRNA	NM_009265 // Mm.140151 // embryonic tissue| skin| stomach| tongue| fetus| adult /// ENS	Sprr1b	chr3	NM_009265 // Sprr1b // small proline-rich protein 1B // 3 F1|3 45.2 cM // 20754 /// ENS
120	1e-07	-14.756	100	28.6	Nlrp3	17250249	Mus musculus NLR family, pyrin domain containing 3 (Nlrp3), mRNA	NM_145827 // RefSeq // Mus musculus NLR family, pyrin domain containing 3 (Nlrp3), mRNA	NM_145827 // Mm.54174 // blood| bone| lymph node| skin| spleen| juvenile| adult /// ENS	Nlrp3	chr11	NM_145827 // Nlrp3 // NLR family, pyrin domain containing 3 // 11 B1.3|11 // 216799 ///	NOD-like receptor signaling pathway
239	8e-07	-11.974	100	28.6	Retnlg	17326075	Mus musculus resistin like gamma (Retnlg), mRNA.	NM_181596 // RefSeq // Mus musculus resistin like gamma (Retnlg), mRNA	NM_181596 // Mm.231288 // bone marrow| inner ear| lung| adult /// ENSMUST00000065666 //	Retnlg	chr16	NM_181596 // Retnlg // resistin like gamma // 16 B5|16 32.5 cM // 245195 /// ENSMUST000
36	< 1e-07	-20.113	100	27	Col12a1	17529099	Mus musculus collagen, type XII, alpha 1 (Col12a1), mRNA.	NM_007730 // RefSeq // Mus musculus collagen, type XII, alpha 1 (Col12a1), mRNA	NM_007730 // Mm.3819 // bladder| bone| bone marrow| brain| embryonic tissue| epididymis	Col12a1	chr9	NM_007730 // Col12a1 // collagen, type XII, alpha 1 // 9 E1|9 43.0 cM // 12816 /// ENSM	Protein digestion and absorption
22	< 1e-07	-23.008	100	27	Cxcr2	17214142	Mus musculus chemokine (C-X-C motif) receptor 2 (Cxcr2), mRNA.	NM_009909 // RefSeq // Mus musculus chemokine (C-X-C motif) receptor 2 (Cxcr2), mRNA	NM_009909 // Mm.234466 // bone| extraembryonic tissue| inner ear| spleen| neonate| adul	Cxcr2	chr1	NM_009909 // Cxcr2 // chemokine (C-X-C motif) receptor 2 // 1 C3|1 40.0 cM // 12765 ///	Chemokine signaling pathway, Cytokine-cytokine receptor interaction, Endocytosis, Epithelial cell signaling in Helicobacter pylori infection
186	4e-07	-12.969	100	25.6	Cxcl5	17438955	Mus musculus chemokine (C-X-C motif) ligand 5 (Cxcl5), mRNA.	NM_009141 // RefSeq // Mus musculus chemokine (C-X-C motif) ligand 5 (Cxcl5), mRNA	NM_009141 // Mm.4660 // adipose tissue| connective tissue| embryonic tissue| eye| intes	Cxcl5	chr5	NM_009141 // Cxcl5 // chemokine (C-X-C motif) ligand 5 // 5 E1|5 53.0 cM // 20311 /// E	Chemokine signaling pathway, Cytokine-cytokine receptor interaction, Rheumatoid arthritis
114	1e-07	-15.105	100	23.3	Fpr2	17333731	Mus musculus formyl peptide receptor 2 (Fpr2), mRNA.	NM_008039 // RefSeq // Mus musculus formyl peptide receptor 2 (Fpr2), mRNA	NM_008039 // Mm.490636 // bone marrow| inner ear| ovary| thymus| adult /// ENSMUST00000	Fpr2	chr17	NM_008039 // Fpr2 // formyl peptide receptor 2 // 17 A3.2|17 // 14289 /// ENSMUST000000	Neuroactive ligand-receptor interaction, Staphylococcus aureus infection
95	< 1e-07	-15.81	100	21.7	Hdc	17391094	Mus musculus histidine decarboxylase (Hdc), mRNA.	NM_008230 // RefSeq // Mus musculus histidine decarboxylase (Hdc), mRNA	NM_008230 // Mm.18603 // bone| bone marrow| brain| embryonic tissue| epididymis| eye| h	Hdc	chr2	NM_008230 // Hdc // histidine decarboxylase // 2 E5-G|2 71.0 cM // 15186 /// ENSMUST000	Histidine metabolism, Metabolic pathways
127	2e-07	-14.556	100	21.7	Igsf6	17495839	Mus musculus immunoglobulin superfamily, member 6 (Igsf6), mRNA.	NM_030691 // RefSeq // Mus musculus immunoglobulin superfamily, member 6 (Igsf6), mRNA	NM_030691 // Mm.160384 // blood| bone marrow| embryonic tissue| inner ear| mammary glan	Igsf6	chr7	NM_030691 // Igsf6 // immunoglobulin superfamily, member 6 // 7|7 F2-F3 // 80719 /// EN
41	< 1e-07	-19.247	100	21.7	Mpeg1	17357810	Mus musculus macrophage expressed gene 1 (Mpeg1), mRNA.	NM_010821 // RefSeq // Mus musculus macrophage expressed gene 1 (Mpeg1), mRNA	NM_010821 // Mm.3999 // bone| bone marrow| brain| embryonic tissue| eye| intestine| joi	Mpeg1	chr19	NM_010821 // Mpeg1 // macrophage expressed gene 1 // 19 A|19 // 17476 /// ENSMUST000000
74	< 1e-07	-16.662	100	21.3	Sell	17218835	Mus musculus selectin, lymphocyte (Sell), transcript variant 1,	NM_011346 // RefSeq // Mus musculus selectin, lymphocyte (Sell), transcript variant 1,	NM_011346 // Mm.1461 // blood| bone| bone marrow| embryonic tissue| inner ear| liver| l	Sell	chr1	NM_011346 // Sell // selectin, lymphocyte // 1 H2.2|1 86.6 cM // 20343 /// ENSMUST00000	Adhesion Molecules on Lymphocyte, Monocyte and its Surface Molecules, Neutrophil and Its Surface Molecules, Cell adhesion molecules (CAMs)
13	< 1e-07	-24.67	100	20.8	Clec4n	17462788	Mus musculus C-type lectin domain family 4, member n (Clec4n), t	NM_020001 // RefSeq // Mus musculus C-type lectin domain family 4, member n (Clec4n), t	NM_020001 // Mm.271782 // blood| bone| kidney| liver| mammary gland| skin| spleen| test	Clec4n	chr6	NM_020001 // Clec4n // C-type lectin domain family 4, member n // 6 F3|6 55.0 cM // 566
285	1.4e-06	-11.264	100	20.8	Cxcl9	17449710	Mus musculus chemokine (C-X-C motif) ligand 9 (Cxcl9), mRNA.	NM_008599 // RefSeq // Mus musculus chemokine (C-X-C motif) ligand 9 (Cxcl9), mRNA	NM_008599 // Mm.766 // bone| kidney| liver| lung| lymph node| mammary gland| spleen| th	Cxcl9	chr5	NM_008599 // Cxcl9 // chemokine (C-X-C motif) ligand 9 // 5 E2|5 53.0 cM // 17329 /// E	Chemokine signaling pathway, Cytokine-cytokine receptor interaction, Toll-like receptor signaling pathway
98	< 1e-07	-15.627	100	20.4	Ccrl2	17531705	Mus musculus chemokine (C-C motif) receptor-like 2 (Ccrl2), mRNA	NM_017466 // RefSeq // Mus musculus chemokine (C-C motif) receptor-like 2 (Ccrl2), mRNA	NM_017466 // Mm.7336 // bone| bone marrow| extraembryonic tissue| eye| joint| kidney| l	Ccrl2	chr9	NM_017466 // Ccrl2 // chemokine (C-C motif) receptor-like 2 // 9 F|9 70.1 cM // 54199 /
250	1e-06	-11.747	100	18.9	Tnc	17426365	Mus musculus tenascin C (Tnc), mRNA.	NM_011607 // RefSeq // Mus musculus tenascin C (Tnc), mRNA	NM_011607 // Mm.454219 // bladder| bone| brain| connective tissue| embryonic tissue| ey	Tnc	chr4	NM_011607 // Tnc // tenascin C // 4 C1|4 32.2 cM // 21923 /// ENSMUST00000030056 // Tnc	ECM-receptor interaction, Focal adhesion
20	< 1e-07	-23.363	100	18.5	Plek	17260761	Mus musculus pleckstrin (Plek), mRNA.	NM_019549 // RefSeq // Mus musculus pleckstrin (Plek), mRNA	NM_019549 // Mm.98232 // bladder| blood| bone| bone marrow| brain| embryonic tissue| ep	Plek	chr11	NM_019549 // Plek // pleckstrin // 11 A2|11 6.5 cM // 56193 /// ENSMUST00000102881 // P
10	< 1e-07	-26.052	100	18.2	Clec12a	17463509	Mus musculus C-type lectin domain family 12, member a (Clec12a),	NM_177686 // RefSeq // Mus musculus C-type lectin domain family 12, member a (Clec12a),	NM_177686 // Mm.90241 // bone| bone marrow| brain| embryonic tissue| eye| inner ear| jo	Clec12a	chr6	NM_177686 // Clec12a // C-type lectin domain family 12, member a // 6 F3|6 // 232413 //
50	< 1e-07	-18.106	100	18.2	Csf3r	17418485	Mus musculus colony stimulating factor 3 receptor (granulocyte)	NR_045561 // RefSeq // Mus musculus colony stimulating factor 3 receptor (granulocyte)	NR_045561 // Mm.271701 // bone marrow| brain| embryonic tissue| inner ear| joint| lung|	Csf3r	chr4	NR_045561 // Csf3r // colony stimulating factor 3 receptor (granulocyte) // 4 D2.2|4 57	Cytokine-cytokine receptor interaction, Hematopoietic cell lineage, Jak-STAT signaling pathway, Pathways in cancer
134	2e-07	-14.283	100	18.2	Ms4a6d	17362973	cdna:known chromosome:NCBIM37:19:11661094:11679339:-1	ENSMUST00000025582 // ENSEMBL // cdna:known chromosome:NCBIM37:19:11661094:11679339:-1	ENSMUST00000025582 // Mm.290390 // bone marrow| embryonic tissue| lung| mammary gland|	Ms4a6d	chr19	ENSMUST00000025582 // Ms4a6d // membrane-spanning 4-domains, subfamily A, member 6D //
96	< 1e-07	-15.728	100	17.9	Capn6	17545106	Mus musculus calpain 6 (Capn6), mRNA.	NM_007603 // RefSeq // Mus musculus calpain 6 (Capn6), mRNA	NM_007603 // Mm.30290 // embryonic tissue| eye| heart| intestine| kidney| mammary gland	Capn6	chrX	NM_007603 // Capn6 // calpain 6 // X F2|X // 12338 /// ENSMUST00000087316 // Capn6 // c
848	4.38e-05	-7.374	100	16.7	Atp6v0d2	17423577	cdna:known chromosome:NCBIM37:4:19803988:19849752:-1 g	ENSMUST00000029900 // ENSEMBL // cdna:known chromosome:NCBIM37:4:19803988:19849752:-1 g	ENSMUST00000029900 // Mm.19298 // blood| bone| embryonic tissue| extraembryonic tissue|	Atp6v0d2	chr4	ENSMUST00000029900 // Atp6v0d2 // ATPase, H+ transporting, lysosomal V0 subunit D2 // 4	Collecting duct acid secretion, Epithelial cell signaling in Helicobacter pylori infection, Lysosome, Metabolic pathways, Oxidative phosphorylation, Phagosome, Rheumatoid arthritis, Vibrio cholerae infection
14	< 1e-07	-24.42	100	16.4	Cybb	17540154	Mus musculus cytochrome b-245, beta polypeptide (Cybb), mRNA.	NM_007807 // RefSeq // Mus musculus cytochrome b-245, beta polypeptide (Cybb), mRNA	NM_007807 // Mm.200362 // adrenal gland| blood| bone| bone marrow| embryonic tissue| ey	Cybb	chrX	NM_007807 // Cybb // cytochrome b-245, beta polypeptide // X A1.1|X // 13058 /// ENSMUS	Leukocyte transendothelial migration, Osteoclast differentiation, Phagosome
19	< 1e-07	-23.399	100	16.1	Sirpb1b	17404209	Mus musculus signal-regulatory protein beta 1B (Sirpb1b), mRN	NM_001173460 // RefSeq // Mus musculus signal-regulatory protein beta 1B (Sirpb1b), mRN	NM_001173460 // Mm.423523 // bone| bone marrow| connective tissue| skin| spinal cord| a	Sirpb1b	chr3	NM_001173460 // Sirpb1b // signal-regulatory protein beta 1B // 3 A1|3 // 668101 /// EN
40	< 1e-07	-19.657	100	15.6	Adam8	17497525	cdna:known chromosome:NCBIM37:7:147164831:147178461:-1	ENSMUST00000106069 // ENSEMBL // cdna:known chromosome:NCBIM37:7:147164831:147178461:-1	ENSMUST00000106069 // Mm.15969 // blood| bone| bone marrow| brain| connective tissue| e	Adam8	chr7	ENSMUST00000106069 // Adam8 // a disintegrin and metallopeptidase domain 8 // 7|7 F3-F5
155	3e-07	-13.767	100	15.4	Cd53	17408960	Mus musculus CD53 antigen (Cd53), mRNA.	NM_007651 // RefSeq // Mus musculus CD53 antigen (Cd53), mRNA	NM_007651 // Mm.316861 // blood| bone| bone marrow| brain| embryonic tissue| eye| intes	Cd53	chr3	NM_007651 // Cd53 // CD53 antigen // 3 F2.3|3 50.5 cM // 12508 /// ENSMUST00000038845 /
106	1e-07	-15.27	100	14.9	Plaur	17474974	cdna:known chromosome:NCBIM37:7:25247519:25260892:1 ge	ENSMUST00000002284 // ENSEMBL // cdna:known chromosome:NCBIM37:7:25247519:25260892:1 ge	ENSMUST00000002284 // Mm.1359 // bone marrow| connective tissue| embryonic tissue| extr	Plaur	chr7	ENSMUST00000002284 // Plaur // plasminogen activator, urokinase receptor // 7 A3|7 // 1	Complement and coagulation cascades
72	< 1e-07	-16.774	100	14.5	Fpr1	17341276	Mus musculus formyl peptide receptor 1 (Fpr1), mRNA.	NM_013521 // RefSeq // Mus musculus formyl peptide receptor 1 (Fpr1), mRNA	NM_013521 // Mm.56951 // bone marrow| lymph node| skin| spleen| vagina| juvenile| adult	Fpr1	chr17	NM_013521 // Fpr1 // formyl peptide receptor 1 // 17 A3.2|17 10.2 cM // 14293 /// ENSMU	fMLP induced chemokine gene expression in HMC-1 cells, Neuroactive ligand-receptor interaction, Staphylococcus aureus infection
392	3.3e-06	-10.171	100	14.5	Ifi44	17411147	Mus musculus interferon-induced protein 44 (Ifi44), mRNA.	NM_133871 // RefSeq // Mus musculus interferon-induced protein 44 (Ifi44), mRNA	NM_133871 // Mm.30756 // bone marrow| brain| connective tissue| heart| inner ear| intes	Ifi44	chr3	NM_133871 // Ifi44 // interferon-induced protein 44 // 3 H3|3 // 99899 /// ENSMUST00000
131	2e-07	-14.449	100	14.5	Pla2g7	17337796	cdna:known chromosome:NCBIM37:17:43705218:43749150:1 g	ENSMUST00000024706 // ENSEMBL // cdna:known chromosome:NCBIM37:17:43705218:43749150:1 g	ENSMUST00000024706 // Mm.9277 // bone| bone marrow| brain| dorsal root ganglion| embryo	Pla2g7	chr17	ENSMUST00000024706 // Pla2g7 // phospholipase A2, group VII (platelet-activating factor	Ether lipid metabolism, Metabolic pathways
1510	0.0004458	-5.397	17	14.5	Sprr2b	17399864	Mus musculus small proline-rich protein 2B (Sprr2b), mRNA.	NM_011469 // RefSeq // Mus musculus small proline-rich protein 2B (Sprr2b), mRNA	NM_011469 // Mm.445310 // --- /// ENSMUST00000061038 // Mm.445310 // --- /// BC132518 /	Sprr2b	chr3	NM_011469 // Sprr2b // small proline-rich protein 2B // 3 F1|3 45.2 cM // 20756 /// ENS
176	4e-07	-13.195	100	14.5	Tnn	17228712	Mus musculus tenascin N (Tnn), mRNA.	NM_177839 // RefSeq // Mus musculus tenascin N (Tnn), mRNA	NM_177839 // Mm.90140 // bone| embryonic tissue| intestine| lung| pineal gland| spleen|	Tnn	chr1	NM_177839 // Tnn // tenascin N // 1 H2.1|1 // 329278 /// ENSMUST00000039178 // Tnn // t	ECM-receptor interaction, Focal adhesion
1146	0.0001425	-6.317	100	14.3	Lrrc15	17329631	Mus musculus leucine rich repeat containing 15 (Lrrc15), mRNA.	NM_028973 // RefSeq // Mus musculus leucine rich repeat containing 15 (Lrrc15), mRNA	NM_028973 // Mm.290677 // connective tissue| embryonic tissue| eye| liver| mammary glan	Lrrc15	chr16	NM_028973 // Lrrc15 // leucine rich repeat containing 15 // 16 B2|16 // 74488 /// ENSMU
129	2e-07	-14.537	100	14.1	Oasl2	17441037	Mus musculus 2'-5' oligoadenylate synthetase-like 2 (Oasl2), mRN	NM_011854 // RefSeq // Mus musculus 2'-5' oligoadenylate synthetase-like 2 (Oasl2), mRN	NM_011854 // Mm.228363 // bone| bone marrow| brain| connective tissue| embryonic tissue	Oasl2	chr5	NM_011854 // Oasl2 // 2'-5' oligoadenylate synthetase-like 2 // 5 F|5 // 23962 /// ENSM
1507	0.0004394	-5.408	17	14.1	Serpinb3a	17226080	Mus musculus serine (or cysteine) peptidase inhibitor, clade B (	NM_009126 // RefSeq // Mus musculus serine (or cysteine) peptidase inhibitor, clade B (	NM_009126 // Mm.482944 // fertilized ovum| ovary| stomach| tongue| vagina| unfertilized	Serpinb3a	chr1	NM_009126 // Serpinb3a // serine (or cysteine) peptidase inhibitor, clade B (ovalbumin)
560	1.02e-05	-8.859	100	13.9	Ccl4	17254283	Mus musculus chemokine (C-C motif) ligand 4 (Ccl4), mRNA.	NM_013652 // RefSeq // Mus musculus chemokine (C-C motif) ligand 4 (Ccl4), mRNA	NM_013652 // Mm.244263 // bone marrow| eye| skin| spleen| juvenile /// ENSMUST000000190	Ccl4	chr11	NM_013652 // Ccl4 // chemokine (C-C motif) ligand 4 // 11 C|11 47.6 cM // 20303 /// ENS	Pertussis toxin-insensitive CCR5 Signaling in Macrophage, Selective expression of chemokine receptors during T-cell polarization, Chemokine signaling pathway, Cytokine-cytokine receptor interaction, Cytosolic DNA-sensing pathway, Toll-like receptor signaling pathway
73	< 1e-07	-16.691	100	13.7	AB124611	17515238	Mus musculus cDNA sequence AB124611 (AB124611), transcript va	NM_001198794 // RefSeq // Mus musculus cDNA sequence AB124611 (AB124611), transcript va	NM_001198794 // Mm.325205 // bone| bone marrow| embryonic tissue| eye| joint| liver| ly	AB124611	chr9	NM_001198794 // AB124611 // cDNA sequence AB124611 // 9 A3|9 // 382062 /// ENSMUST00000
1870	0.0009957	-4.799	17	13.7	Krt16	17269404	Mus musculus keratin 16 (Krt16), mRNA.	NM_008470 // RefSeq // Mus musculus keratin 16 (Krt16), mRNA	NM_008470 // Mm.422799 // embryonic tissue| lung| skin| tongue| vagina| fetus| adult //	Krt16	chr11	NM_008470 // Krt16 // keratin 16 // 11 D|11 // 16666 /// ENSMUST00000007280 // Krt16 //
86	< 1e-07	-16.203	100	13.3	Ifitm1	17484701	cdna:known chromosome:NCBIM37:7:148153120:148155724:1	ENSMUST00000106042 // ENSEMBL // cdna:known chromosome:NCBIM37:7:148153120:148155724:1	ENSMUST00000106042 // Mm.175661 // blood| bone marrow| brain| embryonic tissue| extraem	Ifitm1	chr7	ENSMUST00000106042 // Ifitm1 // interferon induced transmembrane protein 1 // 7|7 F5 //	B cell receptor signaling pathway
80	< 1e-07	-16.413	100	13.3	Ms4a6c	17357671	Mus musculus membrane-spanning 4-domains, subfamily A, member 6C	NM_028595 // RefSeq // Mus musculus membrane-spanning 4-domains, subfamily A, member 6C	NM_028595 // Mm.440755 // bone| bone marrow| embryonic tissue| heart| kidney| lung| lym	Ms4a6c	chr19	NM_028595 // Ms4a6c // membrane-spanning 4-domains, subfamily A, member 6C // 19 A|19 /
1	< 1e-07	-34.333	100	13.3	Tlr13	17537081	Mus musculus toll-like receptor 13 (Tlr13), mRNA.	NM_205820 // RefSeq // Mus musculus toll-like receptor 13 (Tlr13), mRNA	NM_205820 // Mm.336203 // bone| embryonic tissue| kidney| mammary gland| pancreas| skin	Tlr13	chrX	NM_205820 // Tlr13 // toll-like receptor 13 // X D|X // 279572 /// ENSMUST00000040065 /
47	< 1e-07	-18.444	100	13.2	Itgam	17483577	Mus musculus integrin alpha M (Itgam), transcript variant 1,	NM_001082960 // RefSeq // Mus musculus integrin alpha M (Itgam), transcript variant 1,	NM_001082960 // Mm.262106 // blood| bone marrow| brain| eye| heart| intestine| lung| ma	Itgam	chr7	NM_001082960 // Itgam // integrin alpha M // 7|7 F4 // 16409 /// NM_008401 // Itgam //	Monocyte and its Surface Molecules, Neutrophil and Its Surface Molecules, Amoebiasis, Cell adhesion molecules (CAMs), Hematopoietic cell lineage, Leishmaniasis, Leukocyte transendothelial migration, Phagosome, Regulation of actin cytoskeleton, Staphylococcus aureus infection
198	5e-07	-12.753	100	12.8	Slc15a3	17357597	Mus musculus solute carrier family 15, member 3 (Slc15a3), mRNA.	NM_023044 // RefSeq // Mus musculus solute carrier family 15, member 3 (Slc15a3), mRNA	NM_023044 // Mm.27387 // bone| bone marrow| brain| embryonic tissue| eye| joint| kidney	Slc15a3	chr19	NM_023044 // Slc15a3 // solute carrier family 15, member 3 // 19|19 B // 65221 /// ENSM
1026	8.9e-05	-6.725	100	12.2	Il1f6	17367659	Mus musculus interleukin 1 family, member 6 (Il1f6), mRNA.	NM_019450 // RefSeq // Mus musculus interleukin 1 family, member 6 (Il1f6), mRNA	NM_019450 // Mm.133095 // embryonic tissue| extraembryonic tissue| intestine| stomach|	Il1f6	chr2	NM_019450 // Il1f6 // interleukin 1 family, member 6 // 2 A3|2 10.2 cM // 54448 /// ENS
29	< 1e-07	-21.116	100	12.2	Klra2	17471828	Mus musculus killer cell lectin-like receptor, subfamily A, m	NM_001170851 // RefSeq // Mus musculus killer cell lectin-like receptor, subfamily A, m	NM_001170851 // Mm.4783 // lung| neonate| adult /// NM_008462 // Mm.4783 // lung| neona	Klra2	chr6	NM_001170851 // Klra2 // killer cell lectin-like receptor, subfamily A, member 2 // 6 F
242	9e-07	-11.927	100	12.2	LOC100038947	17404217	Mus musculus signal-regulatory protein beta 1-like (LOC100038	NM_001173459 // RefSeq // Mus musculus signal-regulatory protein beta 1-like (LOC100038		LOC100038947	chr3	NM_001173459 // LOC100038947 // signal-regulatory protein beta 1-like // 3 A1|3 // 1000
1318	0.0002553	-5.835	33	11.9	Sprr2a2	17399858	cdna:known chromosome:NCBIM37:3:92054654:92093169:1 ge	ENSMUST00000090872 // ENSEMBL // cdna:known chromosome:NCBIM37:3:92054654:92093169:1 ge	ENSMUST00000090872 // Mm.6853 // bladder| embryonic tissue| extraembryonic tissue| inte	Sprr2a2	chr3	ENSMUST00000090872 // Sprr2a2 // small proline-rich protein 2A2 // 3|3 // 100303744 ///
618	1.43e-05	-8.492	100	11.9	Stfa1	17325347	Mus musculus stefin A1 (Stfa1), mRNA.	NM_001082543 // RefSeq // Mus musculus stefin A1 (Stfa1), mRNA	NM_001082543 // Mm.327618 // embryonic tissue| eye| ovary| prostate| skin| spleen| thym	Stfa1	chr16	NM_001082543 // Stfa1 // stefin A1 // 16 B3|16 22.85 cM // 20861 /// ENSMUST00000042097
149	2e-07	-13.873	100	11.8	Krr1	17244949	Mus musculus KRR1, small subunit (SSU) processome component, hom	NM_178610 // RefSeq // Mus musculus KRR1, small subunit (SSU) processome component, hom	NM_178610 // Mm.34606 // adrenal gland| bladder| blood| bone| bone marrow| brain| conne	Krr1	chr10	NM_178610 // Krr1 // KRR1, small subunit (SSU) processome component, homolog (yeast) //
58	< 1e-07	-17.586	100	11.8	Timp1	17533713	Mus musculus tissue inhibitor of metalloproteinase 1 (Timp1),	NM_001044384 // RefSeq // Mus musculus tissue inhibitor of metalloproteinase 1 (Timp1),	NM_001044384 // Mm.8245 // bone| brain| connective tissue| embryonic tissue| heart| joi	Timp1	chrX	NM_001044384 // Timp1 // tissue inhibitor of metalloproteinase 1 // X A1.3|X 6.2 cM //	Inhibition of Matrix Metalloproteinases
327	2.1e-06	-10.743	100	11.6	Gm5483	17325329	Mus musculus predicted gene 5483 (Gm5483), mRNA.	NM_001082547 // RefSeq // Mus musculus predicted gene 5483 (Gm5483), mRNA	NM_001082547 // Mm.235340 // embryonic tissue| kidney| skin| spleen| fetus| neonate| ad	Gm5483	chr16	NM_001082547 // Gm5483 // predicted gene 5483 // 16 B3|16 // 433016 /// ENSMUST00000114
118	1e-07	-14.877	100	11.4	1810033B17Rik	17498730	Mus musculus RIKEN cDNA 1810033B17 gene (1810033B17Rik), mRNA.	NM_026985 // RefSeq // Mus musculus RIKEN cDNA 1810033B17 gene (1810033B17Rik), mRNA	NM_026985 // Mm.175176 // bone| brain| inner ear| liver| lung| pancreas| spleen| fetus|	1810033B17Rik	chr8	NM_026985 // 1810033B17Rik // RIKEN cDNA 1810033B17 gene // 8 A1|8 0.38 cM // 69189 ///
1726	0.0007065	-5.049	17	11.4	2610528A11Rik	17305163	Mus musculus RIKEN cDNA 2610528A11 gene (2610528A11Rik), mRNA	NM_001206684 // RefSeq // Mus musculus RIKEN cDNA 2610528A11 gene (2610528A11Rik), mRNA	NM_001206684 // Mm.271619 // brain| embryonic tissue| extraembryonic tissue| eye| heart	2610528A11Rik	chr14	NM_001206684 // 2610528A11Rik // RIKEN cDNA 2610528A11 gene // 14 B|14 // 70045 /// BC0
85	< 1e-07	-16.258	100	11.4	BC013712	17430906	cdna:known chromosome:NCBIM37:4:132337758:132352302:-1	ENSMUST00000045154 // ENSEMBL // cdna:known chromosome:NCBIM37:4:132337758:132352302:-1	ENSMUST00000045154 // Mm.290912 // blood| bone| bone marrow| brain| embryonic tissue| i	BC013712	chr4	ENSMUST00000045154 // BC013712 // cDNA sequence BC013712 // 4 D2.3|4 // 230787 /// NM_0
247	9e-07	-11.82	100	11.4	Cd274	17358544	Mus musculus CD274 antigen (Cd274), mRNA.	NM_021893 // RefSeq // Mus musculus CD274 antigen (Cd274), mRNA	NM_021893 // Mm.245363 // blood| bone marrow| extraembryonic tissue| heart| lung| mamma	Cd274	chr19	NM_021893 // Cd274 // CD274 antigen // 19|19 C2 // 60533 /// ENSMUST00000016640 // Cd27	Cell adhesion molecules (CAMs)
192	5e-07	-12.866	100	11.4	Gm12250	17249977	Mus musculus predicted gene 12250 (Gm12250), mRNA.	NM_001135115 // RefSeq // Mus musculus predicted gene 12250 (Gm12250), mRNA	NM_001135115 // Mm.394103 // blood| bone marrow| liver| mammary gland| spleen| thymus|	Gm12250	chr11	NM_001135115 // Gm12250 // predicted gene 12250 // 11 B1.3|11 // 631323 /// DQ508487 //
83	< 1e-07	-16.391	100	11.4	Ptafr	17419437	cdna:known chromosome:NCBIM37:4:132119982:132138598:1	ENSMUST00000070690 // ENSEMBL // cdna:known chromosome:NCBIM37:4:132119982:132138598:1	ENSMUST00000070690 // Mm.89389 // blood| bone| bone marrow| joint| lung| skin /// NM_00	Ptafr	chr4	ENSMUST00000070690 // Ptafr // platelet-activating factor receptor // 4 D2.2|4 62.4 cM	Calcium signaling pathway, Neuroactive ligand-receptor interaction, Staphylococcus aureus infection
230	8e-07	-12.109	100	11.2	A530064D06Rik	17345775	Mus musculus RIKEN cDNA A530064D06 gene (A530064D06Rik), transcr	NM_178796 // RefSeq // Mus musculus RIKEN cDNA A530064D06 gene (A530064D06Rik), transcr	NM_178796 // Mm.470939 // inner ear| skin| adult /// ENSMUST00000053612 // Mm.470939 //	A530064D06Rik	chr17	NM_178796 // A530064D06Rik // RIKEN cDNA A530064D06 gene // 17 C|17 // 328830 /// ENSMU
16	< 1e-07	-24.003	100	11.2	Ctss	17400375	Mus musculus cathepsin S (Ctss), transcript variant 1, mRNA.	NM_001267695 // RefSeq // Mus musculus cathepsin S (Ctss), transcript variant 1, mRNA	NM_001267695 // Mm.3619 // blood| bone| bone marrow| brain| embryonic tissue| extraembr	Ctss	chr3	NM_001267695 // Ctss // cathepsin S // 3 F2.1|3 42.7 cM // 13040 /// NM_021281 // Ctss	Antigen processing and presentation, Lysosome, Phagosome
154	3e-07	-13.774	100	11.2	Il18rap	17212252	cdna:known chromosome:NCBIM37:1:40572207:40608550:1 ge	ENSMUST00000027237 // ENSEMBL // cdna:known chromosome:NCBIM37:1:40572207:40608550:1 ge	ENSMUST00000027237 // Mm.20466 // bone| bone marrow| intestine| liver| lung| mammary gl	Il18rap	chr1	ENSMUST00000027237 // Il18rap // interleukin 18 receptor accessory protein // 1 B|1 //	Cytokine-cytokine receptor interaction
229	8e-07	-12.129	100	11.1	C130026I21Rik	17366201	Mus musculus RIKEN cDNA C130026I21 gene (C130026I21Rik), transcr	NM_175219 // RefSeq // Mus musculus RIKEN cDNA C130026I21 gene (C130026I21Rik), transcr	NM_175219 // Mm.386456 // embryonic tissue| heart| mammary gland| salivary gland| splee	C130026I21Rik	chr1_GL456210_random	NM_175219 // C130026I21Rik // RIKEN cDNA C130026I21 gene // 1 C5|1 // 620078 /// NM_001
1393	0.0003189	-5.658	33	11	Tmprss11bnl	17449288	cdna:known chromosome:NCBIM37:5:87086656:87105387:-1 g	ENSMUST00000038448 // ENSEMBL // cdna:known chromosome:NCBIM37:5:87086656:87105387:-1 g	ENSMUST00000038448 // Mm.253994 // vagina| adult /// NM_177024 // Mm.253994 // vagina|	Tmprss11bnl	chr5	ENSMUST00000038448 // Tmprss11bnl // transmembrane protease, serine 11b N terminal like
24	< 1e-07	-22.102	100	10.8	Ptprc	17227536	Mus musculus protein tyrosine phosphatase, receptor type, C (	NM_001111316 // RefSeq // Mus musculus protein tyrosine phosphatase, receptor type, C (	NM_001111316 // Mm.391573 // adrenal gland| blood| bone| bone marrow| brain| eye| inner	Ptprc	chr1	NM_001111316 // Ptprc // protein tyrosine phosphatase, receptor type, C // 1 E4|1 74.0	Activation of Csk by cAMP-dependent Protein Kinase Inhibits Signaling through the T Cell Receptor, B Lymphocyte Cell Surface Molecules, Lck and Fyn tyrosine kinases in initiation of TCR Activation, T Cytotoxic Cell Surface Molecules, T Helper Cell Surface Molecules, Cell adhesion molecules (CAMs), Fc gamma R-mediated phagocytosis, Primary immunodeficiency, T cell receptor signaling pathway
224	7e-07	-12.201	100	10.6	Ccl5	17266946	Mus musculus chemokine (C-C motif) ligand 5 (Ccl5), mRNA.	NM_013653 // RefSeq // Mus musculus chemokine (C-C motif) ligand 5 (Ccl5), mRNA	NM_013653 // Mm.284248 // bone marrow| heart| inner ear| intestine| lung| mammary gland	Ccl5	chr11	NM_013653 // Ccl5 // chemokine (C-C motif) ligand 5 // 11 C|11 47.4 cM // 20304 /// ENS	The Role of Eosinophils in the Chemokine Network of Allergy, Chagas disease (American trypanosomiasis), Chemokine signaling pathway, Cytokine-cytokine receptor interaction, Cytosolic DNA-sensing pathway, Epithelial cell signaling in Helicobacter pylori infection, NOD-like receptor signaling pathway, Prion diseases, Rheumatoid arthritis, Toll-like receptor signaling pathway
12	< 1e-07	-25.457	100	10.6	Slc11a1	17214197	Mus musculus solute carrier family 11 (proton-coupled divalent m	NM_013612 // RefSeq // Mus musculus solute carrier family 11 (proton-coupled divalent m	NM_013612 // Mm.2913 // blood| bone| bone marrow| brain| eye| intestine| joint| liver|	Slc11a1	chr1	NM_013612 // Slc11a1 // solute carrier family 11 (proton-coupled divalent metal ion tra	Lysosome
45	< 1e-07	-18.564	100	10.6	Srgn	17241409	cdna:known chromosome:NCBIM37:10:61956581:61990199:-1	ENSMUST00000160987 // ENSEMBL // cdna:known chromosome:NCBIM37:10:61956581:61990199:-1	ENSMUST00000160987 // Mm.338790 // blood| bone marrow| brain| embryonic tissue| epididy	Srgn	chr10	ENSMUST00000160987 // Srgn // serglycin // 10 B4|10 // 19073 /// NM_011157 // Srgn // s
39	< 1e-07	-19.701	100	10.6	Tnfrsf1b	17432674	Mus musculus tumor necrosis factor receptor superfamily, member	NM_011610 // RefSeq // Mus musculus tumor necrosis factor receptor superfamily, member	NM_011610 // Mm.235328 // blood| bone| bone marrow| brain| connective tissue| embryonic	Tnfrsf1b	chr4	NM_011610 // Tnfrsf1b // tumor necrosis factor receptor superfamily, member 1b // 4 E1|	Acetylation and Deacetylation of RelA in The Nucleus, HIV-I Nef: negative effector of Fas and TNF, Keratinocyte Differentiation, NF-kB Signaling Pathway, Regulation of transcriptional activity by PML, SODD/TNFR1 Signaling Pathway, TNFR2 Signaling Pathway, Adipocytokine signaling pathway, Amyotrophic lateral sclerosis (ALS), Cytokine-cytokine receptor interaction
216	7e-07	-12.284	100	10.4	BC117090	17330162	Mus musculus cDNA sequence BC1179090 (BC117090), mRNA.	NM_001001332 // RefSeq // Mus musculus cDNA sequence BC1179090 (BC117090), mRNA	NM_001001332 // Mm.383561 // embryonic tissue| fetus /// NM_001001332 // Mm.390870 // e	BC117090	chr16	NM_001001332 // BC117090 // cDNA sequence BC1179090 // 16 B3|16 // 100038854 /// ENSMUS
1128	0.0001343	-6.368	100	10.4	Gsdmc	17317428	Mus musculus gasdermin C (Gsdmc), mRNA.	NM_031378 // RefSeq // Mus musculus gasdermin C (Gsdmc), mRNA	NM_031378 // Mm.335619 // embryonic tissue| mammary gland| molar| skin| vagina| fetus|	Gsdmc	chr15	NM_031378 // Gsdmc // gasdermin C // 15 D1|15 // 83492 /// ENSMUST00000110125 // Gsdmc
92	< 1e-07	-15.889	100	10.4	Mrgpra2a	17491323	Mus musculus MAS-related GPR, member A2A (Mrgpra2a), mRNA.	NM_001172588 // RefSeq // Mus musculus MAS-related GPR, member A2A (Mrgpra2a), mRNA	NM_001172588 // Mm.431311 // bone marrow| spleen| thymus| juvenile /// ENSMUST000001590	Mrgpra2a	chr7	NM_001172588 // Mrgpra2a // MAS-related GPR, member A2A // 7 B4|7 // 668727 /// ENSMUST
246	9e-07	-11.854	100	10.4	P4ha3	17480675	Mus musculus procollagen-proline, 2-oxoglutarate 4-dioxygenase (	NM_177161 // RefSeq // Mus musculus procollagen-proline, 2-oxoglutarate 4-dioxygenase (	NM_177161 // Mm.150294 // brain| embryonic tissue| lung| pituitary gland| fetus| neonat	P4ha3	chr7	NM_177161 // P4ha3 // procollagen-proline, 2-oxoglutarate 4-dioxygenase (proline 4-hydr	Arginine and proline metabolism, Metabolic pathways
53	< 1e-07	-18.035	100	10.3	Adam12	17497246	Mus musculus a disintegrin and metallopeptidase domain 12 (meltr	NM_007400 // RefSeq // Mus musculus a disintegrin and metallopeptidase domain 12 (meltr	NM_007400 // Mm.439714 // brain| dorsal root ganglion| embryonic tissue| eye| lung| mam	Adam12	chr7	NM_007400 // Adam12 // a disintegrin and metallopeptidase domain 12 (meltrin alpha) //	Role of EGF Receptor Transactivation by GPCRs in Cardiac Hypertrophy
38	< 1e-07	-19.861	100	10.3	Gpr65	17277794	Mus musculus G-protein coupled receptor 65 (Gpr65), mRNA.	NM_008152 // RefSeq // Mus musculus G-protein coupled receptor 65 (Gpr65), mRNA	NM_008152 // Mm.378924 // bone marrow| lung| lymph node| salivary gland| spleen| thymus	Gpr65	chr12	NM_008152 // Gpr65 // G-protein coupled receptor 65 // 12 E|12 // 14744 /// ENSMUST0000
71	< 1e-07	-16.79	100	10.2	Slfn2	17254166	Mus musculus schlafen 2 (Slfn2), mRNA.	NM_011408 // RefSeq // Mus musculus schlafen 2 (Slfn2), mRNA	NM_011408 // Mm.278689 // bone marrow| connective tissue| inner ear| joint| kidney| lun	Slfn2	chr11	NM_011408 // Slfn2 // schlafen 2 // 11 C|11 48.0 cM // 20556 /// ENSMUST00000038038 //
1197	0.0001705	-6.167	100	10.1	Lce3c	17399910	Mus musculus late cornified envelope 3C (Lce3c), mRNA.	NM_033175 // RefSeq // Mus musculus late cornified envelope 3C (Lce3c), mRNA	NM_033175 // Mm.301748 // stomach| tongue| fetus| adult /// ENSMUST00000055375 // Mm.30	Lce3c	chr3	NM_033175 // Lce3c // late cornified envelope 3C // 3 F1|3 // 94060 /// ENSMUST00000055
70	< 1e-07	-16.814	100	10.1	Ms4a6b	17357688	cdna:known chromosome:NCBIM37:19:11591002:11605746:1 g	ENSMUST00000163078 // ENSEMBL // cdna:known chromosome:NCBIM37:19:11591002:11605746:1 g	ENSMUST00000163078 // Mm.436639 // bone| bone marrow| brain| embryonic tissue| heart| l	Ms4a6b	chr19	ENSMUST00000163078 // Ms4a6b // membrane-spanning 4-domains, subfamily A, member 6B //
215	6e-07	-12.341	100	10.1	Ms4a7	17362953	cdna:known chromosome:NCBIM37:19:11395529:11410634:-1	ENSMUST00000067532 // ENSEMBL // cdna:known chromosome:NCBIM37:19:11395529:11410634:-1	ENSMUST00000067532 // Mm.193094 // bone marrow| brain| embryonic tissue| eye| intestine	Ms4a7	chr19	ENSMUST00000067532 // Ms4a7 // membrane-spanning 4-domains, subfamily A, member 7 // 19
32	< 1e-07	-20.633	100	10	C3ar1	17470616	Mus musculus complement component 3a receptor 1 (C3ar1), mRNA.	NM_009779 // RefSeq // Mus musculus complement component 3a receptor 1 (C3ar1), mRNA	NM_009779 // Mm.2408 // bladder| blood| bone| bone marrow| brain| extraembryonic tissue	C3ar1	chr6	NM_009779 // C3ar1 // complement component 3a receptor 1 // 6|6 F1 // 12267 /// ENSMUST	Complement and coagulation cascades, Neuroactive ligand-receptor interaction, Staphylococcus aureus infection
35	< 1e-07	-20.399	100	10	Cd80	17325608	Mus musculus CD80 antigen (Cd80), mRNA.	NM_009855 // RefSeq // Mus musculus CD80 antigen (Cd80), mRNA	NM_009855 // Mm.89474 // bone marrow| brain| connective tissue| muscle| skin| thymus| j	Cd80	chr16	NM_009855 // Cd80 // CD80 antigen // 16 B5|16 28.0 cM // 12519 /// ENSMUST00000099816 /	Antigen Dependent B Cell Activation, B Lymphocyte Cell Surface Molecules, The Co-Stimulatory Signal During T-cell Activation, Allograft rejection, Autoimmune thyroid disease, Cell adhesion molecules (CAMs), Graft-versus-host disease, Intestinal immune network for IgA production, Rheumatoid arthritis, Systemic lupus erythematosus, Toll-like receptor signaling pathway, Type I diabetes mellitus, Vir…
184	4e-07	-13.015	100	10	Fcgr4	17219199	Mus musculus Fc receptor, IgG, low affinity IV (Fcgr4), mRNA.	NM_144559 // RefSeq // Mus musculus Fc receptor, IgG, low affinity IV (Fcgr4), mRNA	NM_144559 // Mm.251254 // bone marrow| embryonic tissue| heart| liver| lung| ovary| adu	Fcgr4	chr1	NM_144559 // Fcgr4 // Fc receptor, IgG, low affinity IV // 1 H3|1 92.29 cM // 246256 //
486	6.6e-06	-9.345	100	10	Gbp2	17403268	cdna:known chromosome:NCBIM37:3:142283566:142300972:1	ENSMUST00000165774 // ENSEMBL // cdna:known chromosome:NCBIM37:3:142283566:142300972:1	ENSMUST00000165774 // Mm.24038 // bladder| bone marrow| brain| connective tissue| embry	Gbp2	chr3	ENSMUST00000165774 // Gbp2 // guanylate binding protein 2 // 3 H1|3 67.4 cM // 14469 //
218	7e-07	-12.269	100	10	Ifi204	17230045	Mus musculus interferon activated gene 204 (Ifi204), mRNA.	NM_008329 // RefSeq // Mus musculus interferon activated gene 204 (Ifi204), mRNA	NM_008329 // Mm.261270 // adipose tissue| bladder| bone| bone marrow| brain| connective	Ifi204	chr1	NM_008329 // Ifi204 // interferon activated gene 204 // 1 H3|1 95.2 cM // 15951 /// ENS
122	1e-07	-14.71	100	10	Lrrc17	17435107	Mus musculus leucine rich repeat containing 17 (Lrrc17), mRNA.	NM_028977 // RefSeq // Mus musculus leucine rich repeat containing 17 (Lrrc17), mRNA	NM_028977 // Mm.439963 // brain| embryonic tissue| eye| fertilized ovum| heart| kidney|	Lrrc17	chr5	NM_028977 // Lrrc17 // leucine rich repeat containing 17 // 5 A3|5 // 74511 /// ENSMUST
128	2e-07	-14.553	100	10	Msr1	17508850	Mus musculus macrophage scavenger receptor 1 (Msr1), transcri	NM_001113326 // RefSeq // Mus musculus macrophage scavenger receptor 1 (Msr1), transcri	NM_001113326 // Mm.239291 // blood| bone| bone marrow| brain| embryonic tissue| joint|	Msr1	chr8	NM_001113326 // Msr1 // macrophage scavenger receptor 1 // 8 A4|8 20.0 cM // 20288 ///	Phagosome
81	< 1e-07	-16.409	100	10	Nr4a3	17413945	cdna:known chromosome:NCBIM37:4:48058025:48099317:1 ge	ENSMUST00000030025 // ENSEMBL // cdna:known chromosome:NCBIM37:4:48058025:48099317:1 ge	ENSMUST00000030025 // Mm.247261 // adrenal gland| bone marrow| brain| embryonic tissue|	Nr4a3	chr4	ENSMUST00000030025 // Nr4a3 // nuclear receptor subfamily 4, group A, member 3 // 4|4 B
387	3.1e-06	-10.234	100	10	Prss35	17520034	Mus musculus protease, serine, 35 (Prss35), mRNA.	NM_178738 // RefSeq // Mus musculus protease, serine, 35 (Prss35), mRNA	NM_178738 // Mm.257629 // bladder| embryonic tissue| extraembryonic tissue| eye| fertil	Prss35	chr9	NM_178738 // Prss35 // protease, serine, 35 // 9 E3.1|9 // 244954 /// ENSMUST0000003642
313	1.7e-06	-10.97	100	9.1	AW112010	17362869	Mus musculus expressed sequence AW112010 (AW112010), mRNA.	NM_001177351 // RefSeq // Mus musculus expressed sequence AW112010 (AW112010), mRNA	NM_001177351 // Mm.6381 // blood| bone| bone marrow| embryonic tissue| extraembryonic t	AW112010	chr19	NM_001177351 // AW112010 // expressed sequence AW112010 // 19 A|19 // 107350 /// ENSMUS
312	1.7e-06	-10.973	100	9.1	Cd68	17264835	Mus musculus CD68 antigen (Cd68), mRNA.	NM_009853 // RefSeq // Mus musculus CD68 antigen (Cd68), mRNA	NM_009853 // Mm.15819 // bladder| bone| connective tissue| embryonic tissue| extraembry	Cd68	chr11	NM_009853 // Cd68 // CD68 antigen // 11 B3|11 39.0 cM // 12514 /// ENSMUST00000108654 /	Lysosome
65	< 1e-07	-17.124	100	9.1	Clec5a	17466228	Mus musculus C-type lectin domain family 5, member a (Clec5a)	NM_001038604 // RefSeq // Mus musculus C-type lectin domain family 5, member a (Clec5a)	NM_001038604 // Mm.103765 // blood| bone| bone marrow| inner ear| mammary gland| skin|	Clec5a	chr6	NM_001038604 // Clec5a // C-type lectin domain family 5, member a // 6|6 B2 // 23845 //
64	< 1e-07	-17.199	100	9.1	Cpxm1	17391623	Mus musculus carboxypeptidase X 1 (M14 family) (Cpxm1), mRNA.	NM_019696 // RefSeq // Mus musculus carboxypeptidase X 1 (M14 family) (Cpxm1), mRNA	NM_019696 // Mm.112701 // adipose tissue| brain| connective tissue| embryonic tissue| e	Cpxm1	chr2	NM_019696 // Cpxm1 // carboxypeptidase X 1 (M14 family) // 2 F1|2 // 56264 /// ENSMUST0
306	1.7e-06	-11.011	100	9.1	Gbp8	17450434	Mus musculus guanylate-binding protein 8 (Gbp8), mRNA.	NM_029509 // RefSeq // Mus musculus guanylate-binding protein 8 (Gbp8), mRNA	NM_029509 // Mm.458519 // blood| bone marrow| embryonic tissue| lung| lymph node| mamma	Gbp8	chr5	NM_029509 // Gbp8 // guanylate-binding protein 8 // 5 E5|5 // 76074 /// ENSMUST00000031
374	2.9e-06	-10.338	100	9.1	Gm8995	17494674	Mus musculus activated spleen cDNA, RIKEN full-length enrich	AK172683 // GenBank HTC // Mus musculus activated spleen cDNA, RIKEN full-length enrich	AK172683 // Mm.300542 // blood| bone marrow| kidney| lymph node| mammary gland| skin| s	Gm8995	chr7	AK172683 // Gm8995 // predicted gene 8995 // 7 E3|7 // 668139 /// XR_035350 // Gm8995 /
1212	0.0001788	-6.127	100	9.1	Ighg	17284334	Mouse mRNA for gamma-2b-immunoglobulin.	V00799 // GenBank // Mouse mRNA for gamma-2b-immunoglobulin		Ighg	chr12	V00799 // Ighg // Immunoglobulin heavy chain (gamma polypeptide) // 12 F2|12 // 380794
363	2.7e-06	-10.414	100	9.1	Igtp	17249980	Mus musculus interferon gamma induced GTPase (Igtp), mRNA.	NM_018738 // RefSeq // Mus musculus interferon gamma induced GTPase (Igtp), mRNA	NM_018738 // Mm.33902 // blood| bone| bone marrow| brain| connective tissue| embryonic	Igtp	chr11	NM_018738 // Igtp // interferon gamma induced GTPase // 11 B1.3|11 32.0 cM // 16145 ///
292	1.5e-06	-11.189	100	9.1	Iigp1	17350925	Mus musculus interferon inducible GTPase 1 (Iigp1), transcrip	NM_001146275 // RefSeq // Mus musculus interferon inducible GTPase 1 (Iigp1), transcrip	NM_001146275 // Mm.261140 // bone marrow| brain| heart| inner ear| intestine| kidney| l	Iigp1	chr18	NM_001146275 // Iigp1 // interferon inducible GTPase 1 // 18 D3|18 // 60440 /// ENSMUST
166	3e-07	-13.621	100	9.1	Il2rg	17543572	Mus musculus interleukin 2 receptor, gamma chain (Il2rg), mRNA.	NM_013563 // RefSeq // Mus musculus interleukin 2 receptor, gamma chain (Il2rg), mRNA	NM_013563 // Mm.2923 // blood| bone| bone marrow| embryonic tissue| extraembryonic tiss	Il2rg	chrX	NM_013563 // Il2rg // interleukin 2 receptor, gamma chain // X D|X 38.0 cM // 16186 ///	IL 2 signaling pathway, IL 4 signaling pathway, IL-2 Receptor Beta Chain in T cell Activation, Cytokine-cytokine receptor interaction, Endocytosis, Jak-STAT signaling pathway, Primary immunodeficiency
808	3.66e-05	-7.546	100	9.1	Klk13	17477191	Mus musculus kallikrein related-peptidase 13 (Klk13), mRNA.	NM_001039042 // RefSeq // Mus musculus kallikrein related-peptidase 13 (Klk13), mRNA	NM_001039042 // Mm.389891 // embryonic tissue| skin| fetus| adult /// ENSMUST0000006683	Klk13	chr7	NM_001039042 // Klk13 // kallikrein related-peptidase 13 // 7 B4|7 // 626834 /// ENSMUS
865	4.74e-05	-7.3	100	9.1	Lcn2	17383892	Mus musculus lipocalin 2 (Lcn2), mRNA.	NM_008491 // RefSeq // Mus musculus lipocalin 2 (Lcn2), mRNA	NM_008491 // Mm.9537 // adipose tissue| blood| bone marrow| brain| connective tissue| e	Lcn2	chr2	NM_008491 // Lcn2 // lipocalin 2 // 2 A3|2 27.0 cM // 16819 /// ENSMUST00000050785 // L
8	< 1e-07	-26.618	100	9.1	Lcp2	17248380	cdna:known chromosome:NCBIM37:11:33947144:33992281:1 g	ENSMUST00000169878 // ENSEMBL // cdna:known chromosome:NCBIM37:11:33947144:33992281:1 g	ENSMUST00000169878 // Mm.265350 // blood| bone| bone marrow| brain| dorsal root ganglio	Lcp2	chr11	ENSMUST00000169878 // Lcp2 // lymphocyte cytosolic protein 2 // 11 A4|11 // 16822 /// N	Fc epsilon RI signaling pathway, Natural killer cell mediated cytotoxicity, Osteoclast differentiation, T cell receptor signaling pathway
100	< 1e-07	-15.565	100	9.1	Ms4a4a	17357640	PREDICTED: Mus musculus membrane-spanning 4-domains, subfamily A	XM_986941 // RefSeq // PREDICTED: Mus musculus membrane-spanning 4-domains, subfamily A	XM_986941 // Mm.391204 // bone	Ms4a4a	chr19	XM_986941 // Ms4a4a // membrane-spanning 4-domains, subfamily A, member 4A // 19 A|19 /
319	1.9e-06	-10.845	100	9.1	Sirpb1a	17404200	cdna:known chromosome:NCBIM37:3:15371656:15426520:-1 g	ENSMUST00000099201 // ENSEMBL // cdna:known chromosome:NCBIM37:3:15371656:15426520:-1 g	ENSMUST00000099201 // Mm.330924 // bone marrow| ovary| skin| spleen| testis| vagina| ju	Sirpb1a	chr3	ENSMUST00000099201 // Sirpb1a // signal-regulatory protein beta 1A // 3 A1|3 // 320832
105	1e-07	-15.323	100	9.1	Spatc1	17318422	Mus musculus spermatogenesis and centriole associated 1 (Spatc1)	NM_028852 // RefSeq // Mus musculus spermatogenesis and centriole associated 1 (Spatc1)	NM_028852 // Mm.159156 // embryonic tissue| skin| testis| adult /// ENSMUST00000074173	Spatc1	chr15	NM_028852 // Spatc1 // spermatogenesis and centriole associated 1 // 15|15 // 74281 ///
1768	0.0007723	-4.984	17	9.1	Sprr2a1	17399854	Mus musculus small proline-rich protein 2A1 (Sprr2a1), mRNA.	NM_011468 // RefSeq // Mus musculus small proline-rich protein 2A1 (Sprr2a1), mRNA	NM_011468 // Mm.6853 // bladder| embryonic tissue| extraembryonic tissue| intestine| ki	Sprr2a1	chr3	NM_011468 // Sprr2a1 // small proline-rich protein 2A1 // 3 F1|3 45.2 cM // 20755 /// N
1857	0.0009609	-4.824	17	9.1	Sprr2i	17399887	Mus musculus small proline-rich protein 2I (Sprr2i), mRNA.	NM_011475 // RefSeq // Mus musculus small proline-rich protein 2I (Sprr2i), mRNA	NM_011475 // Mm.196439 // adult /// ENSMUST00000047264 // Mm.10692 // embryonic tissue|	Sprr2i	chr3	NM_011475 // Sprr2i // small proline-rich protein 2I // 3 F1|3 45.2 cM // 20763 /// ENS
430	4.3e-06	-9.836	100	9.1	Tnf	17344309	Mus musculus tumor necrosis factor (Tnf), mRNA.	NM_013693 // RefSeq // Mus musculus tumor necrosis factor (Tnf), mRNA	NM_013693 // Mm.1293 // bone marrow| embryonic tissue| joint| lymph node| mammary gland	Tnf	chr17	NM_013693 // Tnf // tumor necrosis factor // 17 B1|17 19.06 cM // 21926 /// ENSMUST0000	Acetylation and Deacetylation of RelA in The Nucleus, Cadmium induces DNA synthesis and proliferation in macrophages, Cytokine Network, Cytokines and Inflammatory Response, Free Radical Induced Apoptosis, HIV-I Nef: negative effector of Fas and TNF, IL-10 Anti-inflammatory Signaling Pathway, Keratinocyte Differentiation, Msp/Ron Receptor Signaling Pathway, NFkB activation by Nontypeable Hemophilu…
286	1.4e-06	-11.264	100	9.1	Trem3	17338371	Mus musculus triggering receptor expressed on myeloid cells 3 (T	NM_021407 // RefSeq // Mus musculus triggering receptor expressed on myeloid cells 3 (T	NM_021407 // Mm.302438 // blood| bone| inner ear| joint| fetus| adult /// ENSMUST000000	Trem3	chr17	NM_021407 // Trem3 // triggering receptor expressed on myeloid cells 3 // 17 C|17 // 58
9	< 1e-07	-26.452	100	8.3	6330407A03Rik	17411545	Mus musculus RIKEN cDNA 6330407A03 gene (6330407A03Rik), non-cod	NR_028126 // RefSeq // Mus musculus RIKEN cDNA 6330407A03 gene (6330407A03Rik), non-cod	NR_028126 // Mm.445696 // adult	6330407A03Rik	chr4	NR_028126 // 6330407A03Rik // RIKEN cDNA 6330407A03 gene // 4 A1|4 // 70720
55	< 1e-07	-17.878	100	8.3	Ccr5	17523659	Mus musculus chemokine (C-C motif) receptor 5 (Ccr5), mRNA.	NM_009917 // RefSeq // Mus musculus chemokine (C-C motif) receptor 5 (Ccr5), mRNA	NM_009917 // Mm.14302 // blood| bone marrow| dorsal root ganglion| embryonic tissue| ey	Ccr5	chr9	NM_009917 // Ccr5 // chemokine (C-C motif) receptor 5 // 9 F|9 72.0 cM // 12774 /// ENS	HIV Induced T Cell Apoptosis, IL12 and Stat4 Dependent Signaling Pathway in Th1 Development, NO2-dependent IL 12 Pathway in NK cells, Pertussis toxin-insensitive CCR5 Signaling in Macrophage, Selective expression of chemokine receptors during T-cell polarization, Chemokine signaling pathway, Cytokine-cytokine receptor interaction, Endocytosis, Toxoplasmosis
656	1.83e-05	-8.238	100	8.3	Cd300ld	17271724	cdna:known chromosome:NCBIM37:11:114843588:114851236:-	ENSMUST00000045075 // ENSEMBL // cdna:known chromosome:NCBIM37:11:114843588:114851236:-	ENSMUST00000045075 // Mm.275986 // bone marrow| embryonic tissue| intestine| liver| lun	Cd300ld	chr11	ENSMUST00000045075 // Cd300ld // CD300 molecule-like family member d // 11 E2|11 // 217
214	6e-07	-12.347	100	8.3	Fam5c	17218044	Mus musculus family with sequence similarity 5, member C (Fam	NM_001145807 // RefSeq // Mus musculus family with sequence similarity 5, member C (Fam	NM_001145807 // Mm.441817 // brain| embryonic tissue| eye| heart| lung| muscle| pituita	Fam5c	chr1	NM_001145807 // Fam5c // family with sequence similarity 5, member C // 1 F-G1|1 80.0 c
365	2.7e-06	-10.396	100	8.3	Gbp5	17403205	Mus musculus guanylate binding protein 5 (Gbp5), mRNA.	NM_153564 // RefSeq // Mus musculus guanylate binding protein 5 (Gbp5), mRNA	NM_153564 // Mm.459245 // bladder| lung| mammary gland| pituitary gland| spleen| thymus	Gbp5	chr3	NM_153564 // Gbp5 // guanylate binding protein 5 // 3 H1|3 // 229898 /// ENSMUST0000009
665	1.89e-05	-8.202	100	8.3	Il1a	17391554	Mus musculus interleukin 1 alpha (Il1a), mRNA.	NM_010554 // RefSeq // Mus musculus interleukin 1 alpha (Il1a), mRNA	NM_010554 // Mm.15534 // blood| bone marrow| mammary gland| skin| spleen| tongue| juven	Il1a	chr2	NM_010554 // Il1a // interleukin 1 alpha // 2 F|2 73.0 cM // 16175 /// ENSMUST000000288	Cytokine Network, Cytokines and Inflammatory Response, Erythrocyte Differentiation Pathway, IL-10 Anti-inflammatory Signaling Pathway, NF-kB Signaling Pathway, Signal transduction through IL1R, Stress Induction of HSP Regulation, Apoptosis, Cytokine-cytokine receptor interaction, Graft-versus-host disease, Hematopoietic cell lineage, Leishmaniasis, MAPK signaling pathway, Osteoclast differentiati…
206	6e-07	-12.425	100	8.3	Il7r	17315891	Mus musculus interleukin 7 receptor (Il7r), mRNA.	NM_008372 // RefSeq // Mus musculus interleukin 7 receptor (Il7r), mRNA	NM_008372 // Mm.389 // blood| bone| bone marrow| embryonic tissue| eye| heart| liver| l	Il7r	chr15	NM_008372 // Il7r // interleukin 7 receptor // 15 A1|15 4.6 cM // 16197 /// ENSMUST0000	IL-7 Signal Transduction, Cytokine-cytokine receptor interaction, Hematopoietic cell lineage, Jak-STAT signaling pathway, Primary immunodeficiency
49	< 1e-07	-18.296	100	8.3	Itgb2	17234647	cdna:novel chromosome:NCBIM37:10:76992997:77028431:1 g	ENSMUST00000000299 // ENSEMBL // cdna:novel chromosome:NCBIM37:10:76992997:77028431:1 g	ENSMUST00000000299 // Mm.1137 // adrenal gland| bladder| blood| bone| bone marrow| brai	Itgb2	chr10	ENSMUST00000000299 // Itgb2 // integrin beta 2 // 10 C1|10 41.5 cM // 16414 /// NM_0084	Adhesion Molecules on Lymphocyte, B Lymphocyte Cell Surface Molecules, CTL mediated immune response against target cells , Monocyte and its Surface Molecules, Neutrophil and Its Surface Molecules, T Cytotoxic Cell Surface Molecules, T Helper Cell Surface Molecules, Amoebiasis, Cell adhesion molecules (CAMs), Leishmaniasis, Leukocyte transendothelial migration, Malaria, Natural killer cell mediate…
207	6e-07	-12.411	100	8.3	Mmp9	17379606	Mus musculus matrix metallopeptidase 9 (Mmp9), mRNA.	NM_013599 // RefSeq // Mus musculus matrix metallopeptidase 9 (Mmp9), mRNA	NM_013599 // Mm.4406 // bladder| blood| bone| bone marrow| brain| embryonic tissue| ext	Mmp9	chr2	NM_013599 // Mmp9 // matrix metallopeptidase 9 // 2 H1-H2|2 96.0 cM // 17395 /// ENSMUS	Inhibition of Matrix Metalloproteinases, Bladder cancer, Leukocyte transendothelial migration, Pathways in cancer
753	2.88e-05	-7.779	100	8.3	Olr1	17471550	Mus musculus oxidized low density lipoprotein (lectin-like) rece	NM_138648 // RefSeq // Mus musculus oxidized low density lipoprotein (lectin-like) rece	NM_138648 // Mm.293626 // connective tissue| embryonic tissue| extraembryonic tissue| j	Olr1	chr6	NM_138648 // Olr1 // oxidized low density lipoprotein (lectin-like) receptor 1 // 6 F3|	Phagosome, PPAR signaling pathway
410	3.8e-06	-9.997	100	8.3	Osm	17246803	cdna:known chromosome:NCBIM37:11:4136423:4141029:1 gen	ENSMUST00000075221 // ENSEMBL // cdna:known chromosome:NCBIM37:11:4136423:4141029:1 gen	ENSMUST00000075221 // Mm.131422 // blood| inner ear| lung| lymph node| skin| spleen| th	Osm	chr11	ENSMUST00000075221 // Osm // oncostatin M // 11 A1|11 1.0 cM // 18413 /// NM_001013365	Cytokine-cytokine receptor interaction, Jak-STAT signaling pathway
125	2e-07	-14.594	100	8.3	Pik3ap1	17364642	Mus musculus phosphoinositide-3-kinase adaptor protein 1 (Pik3ap	NM_031376 // RefSeq // Mus musculus phosphoinositide-3-kinase adaptor protein 1 (Pik3ap	NM_031376 // Mm.222266 // blood| bone| bone marrow| brain| embryonic tissue| intestine|	Pik3ap1	chr19	NM_031376 // Pik3ap1 // phosphoinositide-3-kinase adaptor protein 1 // 19|19 D1 // 8349	B cell receptor signaling pathway
724	2.52e-05	-7.911	100	8.3	Slc2a3	17470597	Mus musculus solute carrier family 2 (facilitated glucose transp	NM_011401 // RefSeq // Mus musculus solute carrier family 2 (facilitated glucose transp	NM_011401 // Mm.395108 // blood| bone| bone marrow| brain| dorsal root ganglion| embryo	Slc2a3	chr6	NM_011401 // Slc2a3 // solute carrier family 2 (facilitated glucose transporter), membe	Vitamin C in the Brain
282	1.4e-06	-11.303	100	8.3	Slpi	17394153	Mus musculus secretory leukocyte peptidase inhibitor (Slpi), mRN	NM_011414 // RefSeq // Mus musculus secretory leukocyte peptidase inhibitor (Slpi), mRN	NM_011414 // Mm.371583 // adipose tissue| bladder| blood| bone marrow| embryonic tissue	Slpi	chr2	NM_011414 // Slpi // secretory leukocyte peptidase inhibitor // 2 H|2 // 20568 /// ENSM	Proepithelin Conversion to Epithelin and Wound Repair Control
681	2.09e-05	-8.1	100	8.3	Sp140	17214924	Mus musculus Sp140 nuclear body protein (Sp140), mRNA.	NM_001013817 // RefSeq // Mus musculus Sp140 nuclear body protein (Sp140), mRNA	NM_001013817 // Mm.445821 // blood| bone marrow| brain| embryonic tissue| extraembryoni	Sp140	chr1	NM_001013817 // Sp140 // Sp140 nuclear body protein // 1 C5|1 // 434484 /// BC069971 //
1735	0.0007193	-5.036	17	8.3	Sprr2e	17399872	Mus musculus small proline-rich protein 2E (Sprr2e), mRNA.	NM_011471 // RefSeq // Mus musculus small proline-rich protein 2E (Sprr2e), mRNA	NM_011471 // Mm.261596 // --- /// AY158989 // Mm.261596 // ---	Sprr2e	chr3	NM_011471 // Sprr2e // small proline-rich protein 2E // 3 F1|3 45.2 cM // 20759 /// AY1
30	< 1e-07	-21.05	100	8.3	Tnfrsf23	17498323	Mus musculus tumor necrosis factor receptor superfamily, member	NM_024290 // RefSeq // Mus musculus tumor necrosis factor receptor superfamily, member	NM_024290 // Mm.290780 // blood| bone marrow| connective tissue| embryonic tissue| extr	Tnfrsf23	chr7	NM_024290 // Tnfrsf23 // tumor necrosis factor receptor superfamily, member 23 // 7 F5|
172	3e-07	-13.515	100	7.7	Apobec1	17470580	Mus musculus apolipoprotein B mRNA editing enzyme, catalytic pol	NM_031159 // RefSeq // Mus musculus apolipoprotein B mRNA editing enzyme, catalytic pol	NM_031159 // Mm.3333 // bladder| blood| bone| bone marrow| brain| embryonic tissue| eye	Apobec1	chr6	NM_031159 // Apobec1 // apolipoprotein B mRNA editing enzyme, catalytic polypeptide 1 /
21	< 1e-07	-23.235	100	7.7	Cd84	17219418	Mus musculus CD84 antigen (Cd84), mRNA.	NM_013489 // RefSeq // Mus musculus CD84 antigen (Cd84), mRNA	NM_013489 // Mm.259115 // bone marrow| brain| connective tissue| embryonic tissue| epid	Cd84	chr1	NM_013489 // Cd84 // CD84 antigen // 1 H3|1 93.3 cM // 12523 /// ENSMUST00000155802 //
706	2.37e-05	-7.976	100	7.7	Cdh11	17512153	Mus musculus cadherin 11 (Cdh11), mRNA.	NM_009866 // RefSeq // Mus musculus cadherin 11 (Cdh11), mRNA	NM_009866 // Mm.1571 // bone| brain| dorsal root ganglion| embryonic tissue| extraembry	Cdh11	chr8	NM_009866 // Cdh11 // cadherin 11 // 8 D2|8 46.5 cM // 12552 /// ENSMUST00000075190 //
448	5e-06	-9.666	100	7.7	Cxcl10	17449718	Mus musculus chemokine (C-X-C motif) ligand 10 (Cxcl10), mRNA.	NM_021274 // RefSeq // Mus musculus chemokine (C-X-C motif) ligand 10 (Cxcl10), mRNA	NM_021274 // Mm.877 // bone marrow| embryonic tissue| epididymis| eye| intestine| lymph	Cxcl10	chr5	NM_021274 // Cxcl10 // chemokine (C-X-C motif) ligand 10 // 5 E2|5 53.0 cM // 15945 ///	Chemokine signaling pathway, Cytokine-cytokine receptor interaction, Cytosolic DNA-sensing pathway, RIG-I-like receptor signaling pathway, Toll-like receptor signaling pathway
44	< 1e-07	-18.641	100	7.7	Fcer1g	17229658	Mus musculus Fc receptor, IgE, high affinity I, gamma polypeptid	NM_010185 // RefSeq // Mus musculus Fc receptor, IgE, high affinity I, gamma polypeptid	NM_010185 // Mm.22673 // blood| bone marrow| brain| embryonic tissue| eye| heart| joint	Fcer1g	chr1	NM_010185 // Fcer1g // Fc receptor, IgE, high affinity I, gamma polypeptide // 1 H3|1 9	Fc Epsilon Receptor I Signaling in Mast Cells, Asthma, Fc epsilon RI signaling pathway, Natural killer cell mediated cytotoxicity
33	< 1e-07	-20.6	100	7.7	Fcgr1	17408024	Mus musculus Fc receptor, IgG, high affinity I (Fcgr1), mRNA.	NM_010186 // RefSeq // Mus musculus Fc receptor, IgG, high affinity I (Fcgr1), mRNA	NM_010186 // Mm.150 // blood| bone| bone marrow| brain| embryonic tissue| joint| liver|	Fcgr1	chr3	NM_010186 // Fcgr1 // Fc receptor, IgG, high affinity I // 3 F2.1|3 45.2 cM // 14129 //
371	2.8e-06	-10.351	100	7.7	Gbp4	17450461	Mus musculus guanylate binding protein 4 (Gbp4), transcript v	NM_001256005 // RefSeq // Mus musculus guanylate binding protein 4 (Gbp4), transcript v	NM_001256005 // Mm.440525 // blood| bone marrow| embryonic tissue| lung| mammary gland|	Gbp4	chr5	NM_001256005 // Gbp4 // guanylate binding protein 4 // 5 E5|5 60.0 cM // 17472 /// ENSM
599	1.28e-05	-8.609	100	7.7	Gbp7	17403224	Mus musculus guanylate binding protein 7 (Gbp7), mRNA.	NM_145545 // RefSeq // Mus musculus guanylate binding protein 7 (Gbp7), mRNA	NM_145545 // Mm.45740 // bladder| bone| bone marrow| brain| embryonic tissue| extraembr	Gbp7	chr3	NM_145545 // Gbp7 // guanylate binding protein 7 // 3 H1|3 // 229900 /// NM_001083312 /
113	1e-07	-15.14	100	7.7	Gm9733	17404195	Mus musculus predicted gene 9733 (Gm9733), mRNA.	NM_001076679 // RefSeq // Mus musculus predicted gene 9733 (Gm9733), mRNA	NM_001076679 // Mm.431296 // spleen| juvenile /// ENSMUST00000108361 // Mm.431296 // sp	Gm9733	chr3	NM_001076679 // Gm9733 // predicted gene 9733 // 3 A1|3 // 751864 /// ENSMUST0000010836
324	2e-06	-10.79	100	7.7	Il1f9	17367652	Mus musculus interleukin 1 family, member 9 (Il1f9), mRNA.	NM_153511 // RefSeq // Mus musculus interleukin 1 family, member 9 (Il1f9), mRNA	NM_153511 // Mm.249379 // embryonic tissue| spleen| fetus /// ENSMUST00000057567 // Mm.	Il1f9	chr2	NM_153511 // Il1f9 // interleukin 1 family, member 9 // 2 A3|2 10.25 cM // 215257 /// E
266	1.1e-06	-11.534	100	7.7	Irf7	17497813	cdna:known chromosome:NCBIM37:7:148449082:148452380:-1	ENSMUST00000026571 // ENSEMBL // cdna:known chromosome:NCBIM37:7:148449082:148452380:-1	ENSMUST00000026571 // Mm.3233 // bone| bone marrow| connective tissue| embryonic tissue	Irf7	chr7	ENSMUST00000026571 // Irf7 // interferon regulatory factor 7 // 7 F5|7 // 54123 /// ENS	Cytosolic DNA-sensing pathway, Hepatitis C, RIG-I-like receptor signaling pathway, Toll-like receptor signaling pathway
935	6.38e-05	-7.025	100	7.7	Oas1g	17452115	Mus musculus 2'-5' oligoadenylate synthetase 1G (Oas1g), mRNA.	NM_011852 // RefSeq // Mus musculus 2'-5' oligoadenylate synthetase 1G (Oas1g), mRNA	NM_011852 // Mm.389688 // bone marrow| embryonic tissue| extraembryonic tissue| intesti	Oas1g	chr5	NM_011852 // Oas1g // 2'-5' oligoadenylate synthetase 1G // 5 F|5 67.0 cM // 23960 ///
89	< 1e-07	-16.036	100	7.7	Plac8	17450121	cdna:known chromosome:NCBIM37:5:100982745:100991877:-1	ENSMUST00000097437 // ENSEMBL // cdna:known chromosome:NCBIM37:5:100982745:100991877:-1	ENSMUST00000097437 // Mm.34609 // blood| bone marrow| brain| embryonic tissue| epididym	Plac8	chr5	ENSMUST00000097437 // Plac8 // placenta-specific 8 // 5 E3|5 54.0 cM // 231507 /// ENSM
116	1e-07	-14.961	100	7.7	Samhd1	17393658	Mus musculus SAM domain and HD domain, 1 (Samhd1), transcript va	NM_018851 // RefSeq // Mus musculus SAM domain and HD domain, 1 (Samhd1), transcript va	NM_018851 // Mm.248478 // bladder| blood| bone marrow| brain| connective tissue| embryo	Samhd1	chr2	NM_018851 // Samhd1 // SAM domain and HD domain, 1 // 2|2 H2 // 56045 /// NM_001139520
183	4e-07	-13.021	100	7.7	Selplg	17451437	Mus musculus selectin, platelet (p-selectin) ligand (Selplg), mR	NM_009151 // RefSeq // Mus musculus selectin, platelet (p-selectin) ligand (Selplg), mR	NM_009151 // Mm.332590 // bladder| blood| bone marrow| brain| embryonic tissue| heart|	Selplg	chr5	NM_009151 // Selplg // selectin, platelet (p-selectin) ligand // 5 F|5 64.0 cM // 20345	Cell adhesion molecules (CAMs), Staphylococcus aureus infection
226	7e-07	-12.184	100	7.7	Tfpi2	17464573	Mus musculus tissue factor pathway inhibitor 2 (Tfpi2), mRNA.	NM_009364 // RefSeq // Mus musculus tissue factor pathway inhibitor 2 (Tfpi2), mRNA	NM_009364 // Mm.25612 // connective tissue| embryonic tissue| extraembryonic tissue| ki	Tfpi2	chr6	NM_009364 // Tfpi2 // tissue factor pathway inhibitor 2 // 6 A2|6 1.0 cM // 21789 /// E
52	< 1e-07	-18.047	100	7.7	Tlr1	17448245	cdna:known chromosome:NCBIM37:5:65316050:65324000:-1 g	ENSMUST00000059349 // ENSEMBL // cdna:known chromosome:NCBIM37:5:65316050:65324000:-1 g	ENSMUST00000059349 // Mm.273024 // bone marrow| embryonic tissue| inner ear| intestine|	Tlr1	chr5	ENSMUST00000059349 // Tlr1 // toll-like receptor 1 // 5 C3.1|5 37.0 cM // 21897 /// NM_	Toll-like receptor signaling pathway
165	3e-07	-13.631	100	7.7	Tlr8	17546101	cdna:known chromosome:NCBIM37:X:163680628:163702218:-1	ENSMUST00000112170 // ENSEMBL // cdna:known chromosome:NCBIM37:X:163680628:163702218:-1	ENSMUST00000112170 // Mm.196676 // blood| inner ear| lung| skin| spleen| thymus| neonat	Tlr8	chrX	ENSMUST00000112170 // Tlr8 // toll-like receptor 8 // X F5|X // 170744 /// ENSMUST00000	Toll-like receptor signaling pathway
115	1e-07	-15.1	100	7.7	Tyrobp	17476364	Mus musculus TYRO protein tyrosine kinase binding protein (Tyrob	NM_011662 // RefSeq // Mus musculus TYRO protein tyrosine kinase binding protein (Tyrob	NM_011662 // Mm.46301 // blood| bone| bone marrow| brain| embryonic tissue| eye| inner	Tyrobp	chr7	NM_011662 // Tyrobp // TYRO protein tyrosine kinase binding protein // 7 B|7 10.0 cM //	Natural killer cell mediated cytotoxicity, Osteoclast differentiation
27	< 1e-07	-21.509	100	7.7	Wisp1	17312022	Mus musculus WNT1 inducible signaling pathway protein 1 (Wisp1),	NM_018865 // RefSeq // Mus musculus WNT1 inducible signaling pathway protein 1 (Wisp1),	NM_018865 // Mm.10222 // bladder| bone| bone marrow| brain| connective tissue| embryoni	Wisp1	chr15	NM_018865 // Wisp1 // WNT1 inducible signaling pathway protein 1 // 15 D2|15 38.5 cM //
160	3e-07	-13.692	100	7.1	Bcl2a1b	17520171	cdna:known chromosome:NCBIM37:9:89094047:89102665:1 ge	ENSMUST00000068569 // ENSEMBL // cdna:known chromosome:NCBIM37:9:89094047:89102665:1 ge	ENSMUST00000068569 // Mm.479217 // blood| bone marrow| brain| heart| lymph node| mammar	Bcl2a1b	chr9	ENSMUST00000068569 // Bcl2a1b // B cell leukemia/lymphoma 2 related protein A1b // 9 E3
379	3e-06	-10.294	100	7.1	Cd33	17490149	Mus musculus CD33 antigen (Cd33), transcript variant 1, mRNA.	NM_001111058 // RefSeq // Mus musculus CD33 antigen (Cd33), transcript variant 1, mRNA	NM_001111058 // Mm.140157 // bone marrow| brain| inner ear| skin| fetus| adult /// ENSM	Cd33	chr7	NM_001111058 // Cd33 // CD33 antigen // 7 B4|7 23.0 cM // 12489 /// ENSMUST00000004728	Hematopoietic cell lineage
570	1.09e-05	-8.788	100	7.1	Cyp4f18	17510462	Mus musculus cytochrome P450, family 4, subfamily f, polypeptide	NM_024444 // RefSeq // Mus musculus cytochrome P450, family 4, subfamily f, polypeptide	NM_024444 // Mm.160020 // bladder| blood| intestine| joint| lung| lymph node| mammary g	Cyp4f18	chr8	NM_024444 // Cyp4f18 // cytochrome P450, family 4, subfamily f, polypeptide 18 // 8|8 C
90	< 1e-07	-16.029	100	7.1	Fbn2	17354513	Mus musculus fibrillin 2 (Fbn2), mRNA.	NM_010181 // RefSeq // Mus musculus fibrillin 2 (Fbn2), mRNA	NM_010181 // Mm.20271 // bone marrow| brain| dorsal root ganglion| embryonic tissue| ey	Fbn2	chr18	NM_010181 // Fbn2 // fibrillin 2 // 18 D-E1|18 29.0 cM // 14119 /// ENSMUST00000058192
366	2.8e-06	-10.389	100	7.1	Ifi202b	17230102	Mus musculus interferon activated gene 202B (Ifi202b), transcrip	NM_008327 // RefSeq // Mus musculus interferon activated gene 202B (Ifi202b), transcrip	NM_008327 // Mm.218770 // adipose tissue| bone marrow| embryonic tissue| eye| lung| mam	Ifi202b	chr1	NM_008327 // Ifi202b // interferon activated gene 202B // 1 H3|1 // 26388 /// NM_011940
75	< 1e-07	-16.644	100	7.1	Il10ra	17526492	Mus musculus interleukin 10 receptor, alpha (Il10ra), mRNA.	NM_008348 // RefSeq // Mus musculus interleukin 10 receptor, alpha (Il10ra), mRNA	NM_008348 // Mm.379327 // bladder| bone| bone marrow| brain| embryonic tissue| eye| hea	Il10ra	chr9	NM_008348 // Il10ra // interleukin 10 receptor, alpha // 9 A5.2|9 26.0 cM // 16154 ///	IL-10 Anti-inflammatory Signaling Pathway, Cytokine-cytokine receptor interaction, Jak-STAT signaling pathway, Toxoplasmosis
43	< 1e-07	-18.669	100	7.1	Lcp1	17301968	Mus musculus lymphocyte cytosolic protein 1 (Lcp1), transcrip	NM_001247984 // RefSeq // Mus musculus lymphocyte cytosolic protein 1 (Lcp1), transcrip	NM_001247984 // Mm.153911 // bladder| blood| bone| bone marrow| brain| dorsal root gang	Lcp1	chr14	NM_001247984 // Lcp1 // lymphocyte cytosolic protein 1 // 14 D3|14 42.0 cM // 18826 ///
439	4.6e-06	-9.766	100	7.1	Lipa	17364114	Mus musculus lysosomal acid lipase A (Lipa), transcript variant	NM_021460 // RefSeq // Mus musculus lysosomal acid lipase A (Lipa), transcript variant	NM_021460 // Mm.157545 // bone| bone marrow| brain| embryonic tissue| extraembryonic ti	Lipa	chr19	NM_021460 // Lipa // lysosomal acid lipase A // 19 C1|19 // 16889 /// NM_001111100 // L	Lysosome, Steroid biosynthesis
178	4e-07	-13.185	100	7.1	LOC73899	17360344	Mus musculus 0 day neonate head cDNA, RIKEN full-length enri	AK014661 // GenBank HTC // Mus musculus 0 day neonate head cDNA, RIKEN full-length enri	XR_105985 // Mm.393239 // bone marrow| inner ear| mammary gland| salivary gland| thymus	LOC73899	chr19	AK014661 // LOC73899 // uncharacterized LOC73899 // 19|19 // 73899 /// XR_105985 // LOC
535	9.2e-06	-8.967	100	7.1	Lox	17354367	cdna:known chromosome:NCBIM37:18:52675723:52689521:-1	ENSMUST00000171470 // ENSEMBL // cdna:known chromosome:NCBIM37:18:52675723:52689521:-1	ENSMUST00000171470 // Mm.172 // adipose tissue| bladder| bone| bone marrow| brain| conn	Lox	chr18	ENSMUST00000171470 // Lox // lysyl oxidase // 18 D1|18 29.0 cM // 16948 /// NM_010728 /
1365	0.0002929	-5.725	50	7.1	Ly6i	17318076	Mus musculus lymphocyte antigen 6 complex, locus I (Ly6i), mRNA.	NM_020498 // RefSeq // Mus musculus lymphocyte antigen 6 complex, locus I (Ly6i), mRNA	NM_020498 // Mm.358339 // lung| pancreas| adult /// NM_020498 // Mm.484815 // pancreas|	Ly6i	chr15	NM_020498 // Ly6i // lymphocyte antigen 6 complex, locus I // 15 D3|15 // 57248 /// ENS
373	2.9e-06	-10.341	100	7.1	Ms4a4c	17357648	Mus musculus membrane-spanning 4-domains, subfamily A, member 4C	NM_029499 // RefSeq // Mus musculus membrane-spanning 4-domains, subfamily A, member 4C	NM_029499 // Mm.440715 // bone marrow| mammary gland| spleen| thymus| juvenile| adult /	Ms4a4c	chr19	NM_029499 // Ms4a4c // membrane-spanning 4-domains, subfamily A, member 4C // 19 A|19 /
836	4.21e-05	-7.412	100	7.1	Niacr1	17452705	Mus musculus niacin receptor 1 (Niacr1), mRNA.	NM_030701 // RefSeq // Mus musculus niacin receptor 1 (Niacr1), mRNA	NM_030701 // Mm.440567 // blood| bone marrow| embryonic tissue| skin| spleen| fetus ///	Niacr1	chr5	NM_030701 // Niacr1 // niacin receptor 1 // 5 F|5 // 80885 /// ENSMUST00000057145 // Ni
581	1.14e-05	-8.734	100	7.1	Pyhin1	17219662	Mus musculus pyrin and HIN domain family, member 1 (Pyhin1), mRN	NM_175026 // RefSeq // Mus musculus pyrin and HIN domain family, member 1 (Pyhin1), mRN	NM_175026 // Mm.447 // blood| bone| bone marrow| embryonic tissue| lymph node| mammary	Pyhin1	chr1	NM_175026 // Pyhin1 // pyrin and HIN domain family, member 1 // 1 H3|1 // 236312 /// EN
782	3.32e-05	-7.64	100	7.1	Rsad2	17280327	Mus musculus radical S-adenosyl methionine domain containing 2 (	NM_021384 // RefSeq // Mus musculus radical S-adenosyl methionine domain containing 2 (	NM_021384 // Mm.24045 // adrenal gland| blood| bone| bone marrow| embryonic tissue| ext	Rsad2	chr12	NM_021384 // Rsad2 // radical S-adenosyl methionine domain containing 2 // 12|12 A3 //
59	< 1e-07	-17.512	100	7.1	Sp110	17366352	cdna:known chromosome:NCBIM37:1:87473474:87495392:-1 g	ENSMUST00000093508 // ENSEMBL // cdna:known chromosome:NCBIM37:1:87473474:87495392:-1 g	ENSMUST00000093508 // Mm.335802 // bone| bone marrow| connective tissue| embryonic tiss	Sp110	chr1_GL456221_random	ENSMUST00000093508 // Sp110 // Sp110 nuclear body protein // 1 C5|1 // 109032 /// ENSMU
321	2e-06	-10.817	100	7.1	Stat4	17212724	Mus musculus signal transducer and activator of transcription 4	NM_011487 // RefSeq // Mus musculus signal transducer and activator of transcription 4	NM_011487 // Mm.1550 // blood| bone marrow| embryonic tissue| mammary gland| ovary| ski	Stat4	chr1	NM_011487 // Stat4 // signal transducer and activator of transcription 4 // 1 C1.1|1 25	IL12 and Stat4 Dependent Signaling Pathway in Th1 Development, NO2-dependent IL 12 Pathway in NK cells, Jak-STAT signaling pathway
245	9e-07	-11.856	100	7.1	Tlr2	17406279	cdna:known chromosome:NCBIM37:3:83640195:83645689:-1 g	ENSMUST00000029623 // ENSEMBL // cdna:known chromosome:NCBIM37:3:83640195:83645689:-1 g	ENSMUST00000029623 // Mm.87596 // bone| bone marrow| brain| connective tissue| embryoni	Tlr2	chr3	ENSMUST00000029623 // Tlr2 // toll-like receptor 2 // 3 E3|3 // 24088 /// NM_011905 //	Amoebiasis, Chagas disease (American trypanosomiasis), Leishmaniasis, Malaria, Phagosome, Rheumatoid arthritis, Toll-like receptor signaling pathway, Toxoplasmosis
325	2e-06	-10.78	100	6.7	Bst1	17437198	Mus musculus bone marrow stromal cell antigen 1 (Bst1), mRNA.	NM_009763 // RefSeq // Mus musculus bone marrow stromal cell antigen 1 (Bst1), mRNA	NM_009763 // Mm.246332 // blood| bone| bone marrow| embryonic tissue| extraembryonic ti	Bst1	chr5	NM_009763 // Bst1 // bone marrow stromal cell antigen 1 // 5 B3|5 25.0 cM // 12182 ///	Calcium signaling pathway, Metabolic pathways, Nicotinate and nicotinamide metabolism, Pancreatic secretion, Salivary secretion
494	7e-06	-9.28	100	6.7	Cd180	17289527	cdna:known chromosome:NCBIM37:13:103483638:103497035:1	ENSMUST00000022124 // ENSEMBL // cdna:known chromosome:NCBIM37:13:103483638:103497035:1	ENSMUST00000022124 // Mm.373974 // bone marrow| inner ear| skin| spleen| thymus| juveni	Cd180	chr13	ENSMUST00000022124 // Cd180 // CD180 antigen // 13 D1|13 // 17079 /// NM_008533 // Cd18
42	< 1e-07	-19.168	100	6.7	Clec4a1	17462729	Mus musculus C-type lectin domain family 4, member a1 (Clec4a1),	NM_199311 // RefSeq // Mus musculus C-type lectin domain family 4, member a1 (Clec4a1),	NM_199311 // Mm.297275 // eye| lymph node| nasopharynx| neonate| juvenile| adult /// EN	Clec4a1	chr6	NM_199311 // Clec4a1 // C-type lectin domain family 4, member a1 // 6 F2|6 // 269799 //
232	8e-07	-12.088	100	6.7	Clec4a3	17462738	Mus musculus C-type lectin domain family 4, member a3 (Clec4a3),	NM_153197 // RefSeq // Mus musculus C-type lectin domain family 4, member a3 (Clec4a3),	NM_153197 // Mm.25684 // bone marrow| mammary gland| spleen| fetus| juvenile| adult ///	Clec4a3	chr6	NM_153197 // Clec4a3 // C-type lectin domain family 4, member a3 // 6 F2|6 // 73149 ///
63	< 1e-07	-17.465	100	6.7	Gm8989	17494651	Mus musculus predicted gene 8989 (Gm8989), non-coding RNA.	NR_030720 // RefSeq // Mus musculus predicted gene 8989 (Gm8989), non-coding RNA	NR_030720 // Mm.484022 // --- /// NM_029000 // Mm.458429 // blood| bone| brain| liver|	Gm8989	chr7	NR_030720 // Gm8989 // very large inducible GTPase 1 pseudogene // 7 E3|7 // 668128 ///
193	5e-07	-12.855	100	6.7	Hck	17377870	Mus musculus hemopoietic cell kinase (Hck), transcript variant 1	NM_010407 // RefSeq // Mus musculus hemopoietic cell kinase (Hck), transcript variant 1	NM_010407 // Mm.715 // bone| bone marrow| brain| embryonic tissue| extraembryonic tissu	Hck	chr2	NM_010407 // Hck // hemopoietic cell kinase // 2 H1|2 86.0 cM // 15162 /// NM_001172117	Roles of ¿-arrestin-dependent Recruitment of Src Kinases in GPCR Signaling, Chemokine signaling pathway, Fc gamma R-mediated phagocytosis
1770	0.0007776	-4.979	17	6.7	Klk1	17477391	Mus musculus kallikrein 1 (Klk1), mRNA.	NM_010639 // RefSeq // Mus musculus kallikrein 1 (Klk1), mRNA	NM_010639 // Mm.142722 // blood| brain| dorsal root ganglion| embryonic tissue| eye| he	Klk1	chr7	NM_010639 // Klk1 // kallikrein 1 // 7 B4|7 23.0 cM // 16612 /// ENSMUST00000075162 //
329	2.1e-06	-10.736	100	6.7	Lgals3bp	17272785	cdna:known chromosome:NCBIM37:11:118254065:118263406:-	ENSMUST00000043722 // ENSEMBL // cdna:known chromosome:NCBIM37:11:118254065:118263406:-	ENSMUST00000043722 // Mm.3152 // adipose tissue| bladder| blood| bone| bone marrow| bra	Lgals3bp	chr11	ENSMUST00000043722 // Lgals3bp // lectin, galactoside-binding, soluble, 3 binding prote
1468	0.000404	-5.473	50	6.7	LOC100505155	17548452	Mus musculus 3 days neonate thymus cDNA, RIKEN full-length e	AK041730 // GenBank HTC // Mus musculus 3 days neonate thymus cDNA, RIKEN full-length e	AK041730 // Mm.447031 // thymus /// XR_142130 // Mm.447031 // thymus	LOC100505155	chr5	AK041730 // LOC100505155 // uncharacterized LOC100505155 // --- // 100505155 /// XR_142
301	1.6e-06	-11.08	100	6.7	Ly86	17286587	Mus musculus lymphocyte antigen 86 (Ly86), mRNA.	NM_010745 // RefSeq // Mus musculus lymphocyte antigen 86 (Ly86), mRNA	NM_010745 // Mm.2639 // brain| embryonic tissue| liver| lymph node| mammary gland| sple	Ly86	chr13	NM_010745 // Ly86 // lymphocyte antigen 86 // 13 A3.3|13 // 17084 /// ENSMUST0000002186
720	2.49e-05	-7.926	100	6.7	Mmp8	17514553	Mus musculus matrix metallopeptidase 8 (Mmp8), mRNA.	NM_008611 // RefSeq // Mus musculus matrix metallopeptidase 8 (Mmp8), mRNA	NM_008611 // Mm.16415 // blood| bone| bone marrow| inner ear| intestine| joint| liver|	Mmp8	chr9	NM_008611 // Mmp8 // matrix metallopeptidase 8 // 9 A1|9 // 17394 /// ENSMUST0000001876
23	< 1e-07	-22.891	100	6.7	Nckap1l	17315570	Mus musculus NCK associated protein 1 like (Nckap1l), mRNA.	NM_153505 // RefSeq // Mus musculus NCK associated protein 1 like (Nckap1l), mRNA	NM_153505 // Mm.30805 // bone| bone marrow| brain| embryonic tissue| epididymis| eye| j	Nckap1l	chr15	NM_153505 // Nckap1l // NCK associated protein 1 like // 15 F3|15 // 105855 /// ENSMUST	Regulation of actin cytoskeleton
328	2.1e-06	-10.741	100	6.7	Nfkbid	17476372	cdna:known chromosome:NCBIM37:7:31208294:31213765:1 ge	ENSMUST00000046177 // ENSEMBL // cdna:known chromosome:NCBIM37:7:31208294:31213765:1 ge	ENSMUST00000046177 // Mm.386878 // bone marrow| brain| embryonic tissue| extraembryonic	Nfkbid	chr7	ENSMUST00000046177 // Nfkbid // nuclear factor of kappa light polypeptide gene enhancer
119	1e-07	-14.835	100	6.7	Srpx2	17537592	Mus musculus sushi-repeat-containing protein, X-linked 2 (Srpx2)	NM_026838 // RefSeq // Mus musculus sushi-repeat-containing protein, X-linked 2 (Srpx2)	NM_026838 // Mm.263553 // bladder| bone| brain| connective tissue| embryonic tissue| ey	Srpx2	chrX	NM_026838 // Srpx2 // sushi-repeat-containing protein, X-linked 2 // X E3|X // 68792 //
1165	0.0001514	-6.266	100	6.7	Thbs1	17374488	Mus musculus thrombospondin 1 (Thbs1), mRNA.	NM_011580 // RefSeq // Mus musculus thrombospondin 1 (Thbs1), mRNA	NM_011580 // Mm.4159 // blood| bone| bone marrow| brain| connective tissue| embryonic t	Thbs1	chr2	NM_011580 // Thbs1 // thrombospondin 1 // 2 F1-F3|2 65.0 cM // 21825 /// ENSMUST0000003	TSP-1 Induced Apoptosis in Microvascular Endothelial Cell , Bladder cancer, ECM-receptor interaction, Focal adhesion, Malaria, p53 signaling pathway, Phagosome, TGF-beta signaling pathway
299	1.6e-06	-11.103	100	6.7	Tlr6	17448251	Mus musculus toll-like receptor 6 (Tlr6), mRNA.	NM_011604 // RefSeq // Mus musculus toll-like receptor 6 (Tlr6), mRNA	NM_011604 // Mm.42146 // bone| inner ear| mammary gland| skin| fetus| adult /// ENSMUST	Tlr6	chr5	NM_011604 // Tlr6 // toll-like receptor 6 // 5 C3.1|5 37.0 cM // 21899 /// ENSMUST00000	Chagas disease (American trypanosomiasis), Phagosome, Toll-like receptor signaling pathway
450	5.1e-06	-9.654	100	6.7	Trav9d-3	17300247	M.musculus mRNA for T-cell antigen receptor.	X01134 // GenBank // M	X01134 // Mm.471605 // mammary gland| salivary gland| spleen| juvenile	Trav9d-3	chr14	X01134 // Trav9d-3 // T cell receptor alpha variable 9D-3 // 14 C2|14 // 100038850
792	3.43e-05	-7.609	100	6.3	9930111J21Rik2	17262241	Mus musculus RIKEN cDNA 9930111J21 gene, mRNA (cDNA clone IMAGE:	BC066104 // GenBank // Mus musculus RIKEN cDNA 9930111J21 gene, mRNA (cDNA clone IMAGE:	BC066104 // Mm.452996 // --- /// BC066104 // Mm.454033 // mammary gland| adult /// BC06	9930111J21Rik2	chr11	BC066104 // 9930111J21Rik2 // RIKEN cDNA 9930111J21 gene 2 // 11 B1.2|11 // 245240 ///
437	4.5e-06	-9.799	100	6.3	A430104N18Rik	17254835	Mus musculus 0 day neonate thymus cDNA, RIKEN full-length en	AK020764 // GenBank HTC // Mus musculus 0 day neonate thymus cDNA, RIKEN full-length en		A430104N18Rik	chr11	AK020764 // A430104N18Rik // RIKEN cDNA A430104N18 gene // 11|11 // 78591
109	1e-07	-15.228	100	6.3	Adamts12	17310368	Mus musculus a disintegrin-like and metallopeptidase (reprolysin	NM_175501 // RefSeq // Mus musculus a disintegrin-like and metallopeptidase (reprolysin	NM_175501 // Mm.482727 // brain| connective tissue| embryonic tissue| eye| lung| mammar	Adamts12	chr15	NM_175501 // Adamts12 // a disintegrin-like and metallopeptidase (reprolysin type) with
386	3.1e-06	-10.237	100	6.3	Ccl9	17266952	Mus musculus chemokine (C-C motif) ligand 9 (Ccl9), mRNA.	NM_011338 // RefSeq // Mus musculus chemokine (C-C motif) ligand 9 (Ccl9), mRNA	NM_011338 // Mm.416125 // blood| bone marrow| embryonic tissue| extraembryonic tissue|	Ccl9	chr11	NM_011338 // Ccl9 // chemokine (C-C motif) ligand 9 // 11 C|11 47.4 cM // 20308 /// ENS
124	1e-07	-14.676	100	6.3	Cd52	17431174	Mus musculus CD52 antigen (Cd52), mRNA.	NM_013706 // RefSeq // Mus musculus CD52 antigen (Cd52), mRNA	NM_013706 // Mm.24130 // blood| bone marrow| embryonic tissue| epididymis| intestine| l	Cd52	chr4	NM_013706 // Cd52 // CD52 antigen // 4 D3|4 73.5 cM // 23833 /// ENSMUST00000000696 //
51	< 1e-07	-18.062	100	6.3	Cd93	17392572	cdna:known chromosome:NCBIM37:2:148262376:148269299:-1	ENSMUST00000099269 // ENSEMBL // cdna:known chromosome:NCBIM37:2:148262376:148269299:-1	ENSMUST00000099269 // Mm.681 // bladder| blood| bone| bone marrow| brain| dorsal root g	Cd93	chr2	ENSMUST00000099269 // Cd93 // CD93 antigen // 2 G3|2 84.0 cM // 17064 /// NM_010740 //
356	2.6e-06	-10.481	100	6.3	Cfb	17344064	Mus musculus complement factor B (Cfb), transcript variant 1, mR	NM_008198 // RefSeq // Mus musculus complement factor B (Cfb), transcript variant 1, mR	NM_008198 // Mm.653 // bladder| bone marrow| brain| connective tissue| embryonic tissue	Cfb	chr17	NM_008198 // Cfb // complement factor B // 17 B1|17 18.85 cM // 14962 /// NM_001142706	Complement and coagulation cascades, Staphylococcus aureus infection
553	9.9e-06	-8.887	100	6.3	Chi3l1	17217399	Mus musculus chitinase 3-like 1 (Chi3l1), mRNA.	NM_007695 // RefSeq // Mus musculus chitinase 3-like 1 (Chi3l1), mRNA	NM_007695 // Mm.38274 // bone marrow| brain| dorsal root ganglion| embryonic tissue| ey	Chi3l1	chr1	NM_007695 // Chi3l1 // chitinase 3-like 1 // 1 E4|1 72.3 cM // 12654 /// ENSMUST0000008	Amino sugar and nucleotide sugar metabolism
817	3.79e-05	-7.512	100	6.3	Chi3l3	17408897	Mus musculus chitinase 3-like 3 (Chi3l3), mRNA.	NM_009892 // RefSeq // Mus musculus chitinase 3-like 3 (Chi3l3), mRNA	NM_009892 // Mm.387173 // blood| bone| bone marrow| embryonic tissue| inner ear| lung|	Chi3l3	chr3	NM_009892 // Chi3l3 // chitinase 3-like 3 // 3 F2.2|3 50.5 cM // 12655 /// ENSMUST00000
223	7e-07	-12.232	100	6.3	Cxcr6	17523642	Mus musculus chemokine (C-X-C motif) receptor 6 (Cxcr6), mRNA.	NM_030712 // RefSeq // Mus musculus chemokine (C-X-C motif) receptor 6 (Cxcr6), mRNA	NM_030712 // Mm.124289 // bone marrow| heart| intestine| kidney| oviduct| spleen| thymu	Cxcr6	chr9	NM_030712 // Cxcr6 // chemokine (C-X-C motif) receptor 6 // 9 F|9 71.4 cM // 80901 ///	Chemokine signaling pathway, Cytokine-cytokine receptor interaction
17	< 1e-07	-23.726	100	6.3	Fyb	17309981	Mus musculus FYN binding protein (Fyb), mRNA.	NM_011815 // RefSeq // Mus musculus FYN binding protein (Fyb), mRNA	NM_011815 // Mm.170905 // blood| bone| bone marrow| brain| connective tissue| dorsal ro	Fyb	chr15	NM_011815 // Fyb // FYN binding protein // 15 A1|15 // 23880 /// ENSMUST00000090461 //
34	< 1e-07	-20.456	100	6.3	Gm17757	17494649	Mus musculus predicted gene, 17757 (Gm17757), non-coding RNA.	NR_040453 // RefSeq // Mus musculus predicted gene, 17757 (Gm17757), non-coding RNA	NR_040453 // Mm.490377 // bone marrow| skin| spleen| juvenile| adult /// NR_040453 // M	Gm17757	chr7	NR_040453 // Gm17757 // GTPase, very large interferon inducible 1 pseudogene // 7|7 //
343	2.3e-06	-10.63	100	6.3	Gm4951	17350916	Mus musculus predicted gene 4951 (Gm4951), mRNA.	NM_001033767 // RefSeq // Mus musculus predicted gene 4951 (Gm4951), mRNA	NM_001033767 // Mm.357104 // liver| lung| lymph node| mammary gland| skin| spleen| juve	Gm4951	chr18	NM_001033767 // Gm4951 // predicted gene 4951 // 18 D3|18 // 240327 /// ENSMUST00000031
259	1.1e-06	-11.633	100	6.3	Gm5150	17404230	Mus musculus SIRP beta 1 like 1 protein mRNA, complete cds.	DQ055451 // GenBank // Mus musculus SIRP beta 1 like 1 protein mRNA, complete cds	DQ055451 // Mm.217376 // bone marrow| adult /// ENSMUST00000108347 // Mm.217376 // bone	Gm5150	chr3	DQ055451 // Gm5150 // predicted gene 5150 // 3 A1|3 // 381484 /// ENSMUST00000108347 //
200	5e-07	-12.703	100	6.3	H60a	17232112	Mus musculus histocompatibility 60a (H60a), mRNA.	NM_010400 // RefSeq // Mus musculus histocompatibility 60a (H60a), mRNA	NM_010400 // Mm.387042 // blood| connective tissue| lung| mammary gland| muscle| ovary|	H60a	chr10	NM_010400 // H60a // histocompatibility 60a // 10|10 16.0 cM // 15101 /// NM_010400 //
923	6.12e-05	-7.062	100	6.3	Mest	17456934	Mus musculus mesoderm specific transcript (Mest), transcript	NM_001252292 // RefSeq // Mus musculus mesoderm specific transcript (Mest), transcript	NM_001252292 // Mm.335639 // bone| brain| connective tissue| dorsal root ganglion| embr	Mest	chr6	NM_001252292 // Mest // mesoderm specific transcript // 6 B1|6 7.5 cM // 17294 /// NM_0
144	2e-07	-13.96	100	6.3	Parp14	17330099	cdna:known chromosome:NCBIM37:16:35832960:35871630:-1	ENSMUST00000042665 // ENSEMBL // cdna:known chromosome:NCBIM37:16:35832960:35871630:-1	ENSMUST00000042665 // Mm.244406 // blood| bone marrow| brain| embryonic tissue| extraem	Parp14	chr16	ENSMUST00000042665 // Parp14 // poly (ADP-ribose) polymerase family, member 14 // 16 B3
496	7.1e-06	-9.261	100	6.3	Pion	17435055	Mus musculus pigeon homolog (Drosophila) (Pion), mRNA.	NM_175437 // RefSeq // Mus musculus pigeon homolog (Drosophila) (Pion), mRNA	NM_175437 // Mm.121705 // bladder| bone| bone marrow| brain| connective tissue| embryon	Pion	chr5	NM_175437 // Pion // pigeon homolog (Drosophila) // 5 A3|5 // 212167 /// ENSMUST0000003
369	2.8e-06	-10.372	100	6.3	Pld4	17279404	Mus musculus phospholipase D family, member 4 (Pld4), mRNA.	NM_178911 // RefSeq // Mus musculus phospholipase D family, member 4 (Pld4), mRNA	NM_178911 // Mm.203915 // bladder| bone| bone marrow| brain| embryonic tissue| epididym	Pld4	chr12	NM_178911 // Pld4 // phospholipase D family, member 4 // 12 F1|12 // 104759 /// ENSMUST
60	< 1e-07	-17.487	100	6.3	Sfrp2	17398557	Mus musculus secreted frizzled-related protein 2 (Sfrp2), mRNA.	NM_009144 // RefSeq // Mus musculus secreted frizzled-related protein 2 (Sfrp2), mRNA	NM_009144 // Mm.19155 // brain| embryonic tissue| eye| heart| inner ear| kidney| liver|	Sfrp2	chr3	NM_009144 // Sfrp2 // secreted frizzled-related protein 2 // 3 E3|3 38.5 cM // 20319 //	Wnt signaling pathway
158	3e-07	-13.7	100	6.3	Stat1	17212750	Mus musculus signal transducer and activator of transcription 1	NM_009283 // RefSeq // Mus musculus signal transducer and activator of transcription 1	NM_009283 // Mm.277406 // adrenal gland| blood| bone| bone marrow| brain| dorsal root g	Stat1	chr1	NM_009283 // Stat1 // signal transducer and activator of transcription 1 // 1 C1.1|1 25	Apoptotic Signaling in Response to DNA Damage, Bioactive Peptide Induced Signaling Pathway, EGF Signaling Pathway, IFN alpha signaling pathway, IFN gamma signaling pathway , IL-10 Anti-inflammatory Signaling Pathway, IL22 Soluble Receptor Signaling Pathway , Inhibition of Cellular Proliferation by Gleevec, MAPKinase Signaling Pathway, p38 MAPK Signaling Pathway , PDGF Signaling Pathway, TPO Signa…
351	2.5e-06	-10.517	100	6.3	Treml4	17338378	Mus musculus triggering receptor expressed on myeloid cells-l	NM_001033922 // RefSeq // Mus musculus triggering receptor expressed on myeloid cells-l	NM_001033922 // Mm.131234 // bone| embryonic tissue| inner ear| mammary gland| spleen|	Treml4	chr17	NM_001033922 // Treml4 // triggering receptor expressed on myeloid cells-like 4 // 17 C
173	3e-07	-13.286	100	6.3	Zbp1	17395079	Mus musculus Z-DNA binding protein 1 (Zbp1), transcript variant	NM_021394 // RefSeq // Mus musculus Z-DNA binding protein 1 (Zbp1), transcript variant	NM_021394 // Mm.116687 // bone marrow| connective tissue| intestine| lung| lymph node|	Zbp1	chr2	NM_021394 // Zbp1 // Z-DNA binding protein 1 // 2 H3|2 // 58203 /// ENSMUST00000029018	Cytosolic DNA-sensing pathway
607	1.35e-05	-8.558	100	5.9	9930013L23Rik	17492947	Mus musculus RIKEN cDNA 9930013L23 gene (9930013L23Rik), mRNA.	NM_030728 // RefSeq // Mus musculus RIKEN cDNA 9930013L23 gene (9930013L23Rik), mRNA	NM_030728 // Mm.160389 // bone| brain| connective tissue| embryonic tissue| eye| inner	9930013L23Rik	chr7	NM_030728 // 9930013L23Rik // RIKEN cDNA 9930013L23 gene // 7 D3|7 42.2 cM // 80982 ///
489	6.8e-06	-9.311	100	5.9	Cd300lf	17271776	Mus musculus CD300 antigen like family member F (Cd300lf), tr	NM_001169153 // RefSeq // Mus musculus CD300 antigen like family member F (Cd300lf), tr	NM_001169153 // Mm.277387 // brain| embryonic tissue| inner ear| mammary gland| ovary|	Cd300lf	chr11	NM_001169153 // Cd300lf // CD300 antigen like family member F // 11 E2|11 // 246746 ///
101	< 1e-07	-15.508	100	5.9	Col8a1	17331162	Mus musculus collagen, type VIII, alpha 1 (Col8a1), mRNA.	NM_007739 // RefSeq // Mus musculus collagen, type VIII, alpha 1 (Col8a1), mRNA	NM_007739 // Mm.130388 // bone| bone marrow| brain| connective tissue| dorsal root gang	Col8a1	chr16	NM_007739 // Col8a1 // collagen, type VIII, alpha 1 // 16 C1.1|16 // 12837 /// ENSMUST0
701	2.25e-05	-8.025	100	5.9	Cthrc1	17311191	Mus musculus collagen triple helix repeat containing 1 (Cthrc1),	NM_026778 // RefSeq // Mus musculus collagen triple helix repeat containing 1 (Cthrc1),	NM_026778 // Mm.41556 // bone| bone marrow| brain| embryonic tissue| eye| mammary gland	Cthrc1	chr15	NM_026778 // Cthrc1 // collagen triple helix repeat containing 1 // 15|15 C // 68588 //
102	< 1e-07	-15.432	100	5.9	Cyth4	17312759	Mus musculus cytohesin 4 (Cyth4), mRNA.	NM_028195 // RefSeq // Mus musculus cytohesin 4 (Cyth4), mRNA	NM_028195 // Mm.32911 // blood| bone| bone marrow| brain| dorsal root ganglion| embryon	Cyth4	chr15	NM_028195 // Cyth4 // cytohesin 4 // 15 E1|15 // 72318 /// ENSMUST00000169640 // Cyth4
148	2e-07	-13.893	100	5.9	Fibin	17389157	Mus musculus fin bud initiation factor homolog (zebrafish) (Fibi	NM_026271 // RefSeq // Mus musculus fin bud initiation factor homolog (zebrafish) (Fibi	NM_026271 // Mm.291809 // bone| brain| connective tissue| embryonic tissue| eye| kidney	Fibin	chr2	NM_026271 // Fibin // fin bud initiation factor homolog (zebrafish) // 2 E3|2 // 67606
68	< 1e-07	-17.039	100	5.9	Gm17757	17494662	Mus musculus predicted gene, 17757 (Gm17757), non-coding RNA.	NR_040453 // RefSeq // Mus musculus predicted gene, 17757 (Gm17757), non-coding RNA	NR_040453 // Mm.490377 // bone marrow| skin| spleen| juvenile| adult /// NR_040453 // M	Gm17757	chr7	NR_040453 // Gm17757 // GTPase, very large interferon inducible 1 pseudogene // 7|7 //
284	1.4e-06	-11.27	100	5.9	Loxl3	17459870	Mus musculus lysyl oxidase-like 3 (Loxl3), mRNA.	NM_013586 // RefSeq // Mus musculus lysyl oxidase-like 3 (Loxl3), mRNA	NM_013586 // Mm.380433 // blood| bone| brain| connective tissue| embryonic tissue| eye|	Loxl3	chr6	NM_013586 // Loxl3 // lysyl oxidase-like 3 // 6 C3|6 34.76 cM // 16950 /// ENSMUST00000
389	3.2e-06	-10.222	100	5.9	Mfap5	17462663	cdna:known chromosome:NCBIM37:6:122463601:122479308:1	ENSMUST00000148517 // ENSEMBL // cdna:known chromosome:NCBIM37:6:122463601:122479308:1	ENSMUST00000148517 // Mm.41931 // connective tissue| embryonic tissue| extraembryonic t	Mfap5	chr6	ENSMUST00000148517 // Mfap5 // microfibrillar associated protein 5 // 6 F1|6 // 50530 /
545	9.6e-06	-8.925	100	5.9	Mmp3	17514515	Mus musculus matrix metallopeptidase 3 (Mmp3), mRNA.	NM_010809 // RefSeq // Mus musculus matrix metallopeptidase 3 (Mmp3), mRNA	NM_010809 // Mm.4993 // bone| connective tissue| intestine| joint| lung| mammary gland|	Mmp3	chr9	NM_010809 // Mmp3 // matrix metallopeptidase 3 // 9 A1|9 1.0 cM // 17392 /// ENSMUST000	Rheumatoid arthritis
333	2.1e-06	-10.702	100	5.9	Ncf4	17312700	Mus musculus neutrophil cytosolic factor 4 (Ncf4), mRNA.	NM_008677 // RefSeq // Mus musculus neutrophil cytosolic factor 4 (Ncf4), mRNA	NM_008677 // Mm.2068 // blood| bone| bone marrow| embryonic tissue| liver| lung| lymph	Ncf4	chr15	NM_008677 // Ncf4 // neutrophil cytosolic factor 4 // 15 E1|15 47.2 cM // 17972 /// ENS	Leishmaniasis, Leukocyte transendothelial migration, Osteoclast differentiation, Phagosome
37	< 1e-07	-20.068	100	5.9	Nfkbie	17337927	Mus musculus nuclear factor of kappa light polypeptide gene enha	NM_008690 // RefSeq // Mus musculus nuclear factor of kappa light polypeptide gene enha	NM_008690 // Mm.57043 // blood| bone marrow| brain| dorsal root ganglion| embryonic tis	Nfkbie	chr17	NM_008690 // Nfkbie // nuclear factor of kappa light polypeptide gene enhancer in B cel	Adipocytokine signaling pathway, B cell receptor signaling pathway, Neurotrophin signaling pathway, T cell receptor signaling pathway
137	2e-07	-14.18	100	5.9	Rnf213	17259078	Mus musculus premature mRNA for mKIAA1554 protein.	AK173199 // GenBank // Mus musculus premature mRNA for mKIAA1554 protein	AK173199 // Mm.133342 // bone marrow| brain| embryonic tissue| epididymis| extraembryon	Rnf213	chr11	AK173199 // Rnf213 // ring finger protein 213 // 11 E2|11 75.0 cM // 672511 /// ENSMUST
123	1e-07	-14.702	100	5.9	Sp100	17214948	cdna:known chromosome:NCBIM37:1:87546625:87606573:1 ge	ENSMUST00000066427 // ENSEMBL // cdna:known chromosome:NCBIM37:1:87546625:87606573:1 ge	ENSMUST00000066427 // Mm.290906 // blood| bone| bone marrow| embryonic tissue| extraemb	Sp100	chr1	ENSMUST00000066427 // Sp100 // nuclear antigen Sp100 // 1 C5|1 50.0 cM // 20684 /// NM_	Regulation of transcriptional activity by PML
62	< 1e-07	-17.473	100	5.9	Sp110	17366271	Mus musculus Sp110 nuclear body protein (Sp110), transcript vari	NM_175397 // RefSeq // Mus musculus Sp110 nuclear body protein (Sp110), transcript vari	NM_175397 // Mm.335802 // bone| bone marrow| connective tissue| embryonic tissue| ferti	Sp110	chr1_GL456211_random	NM_175397 // Sp110 // Sp110 nuclear body protein // 1 C5|1 // 109032 /// NM_030194 // S
661	1.86e-05	-8.219	100	5.9	Thbs2	17341080	Mus musculus thrombospondin 2 (Thbs2), mRNA.	NM_011581 // RefSeq // Mus musculus thrombospondin 2 (Thbs2), mRNA	NM_011581 // Mm.26688 // bladder| bone| bone marrow| brain| connective tissue| embryoni	Thbs2	chr17	NM_011581 // Thbs2 // thrombospondin 2 // 17 A3-B|17 8.1 cM // 21826 /// ENSMUST0000017	ECM-receptor interaction, Focal adhesion, Malaria, Phagosome, TGF-beta signaling pathway
527	8.7e-06	-9.036	100	5.9	Trim30b	17494370	Mus musculus tripartite motif-containing 30B (Trim30b), mRNA.	NM_175648 // RefSeq // Mus musculus tripartite motif-containing 30B (Trim30b), mRNA	NM_175648 // Mm.347647 // lymph node| spinal cord| spleen| juvenile| adult /// ENSMUST0	Trim30b	chr7	NM_175648 // Trim30b // tripartite motif-containing 30B // 7 E3|7 // 244183 /// ENSMUST
330	2.1e-06	-10.733	100	5.6	A130040M12Rik	17267418	Mus musculus RIKEN cDNA A130040M12 gene (A130040M12Rik), non-cod	NR_002860 // RefSeq // Mus musculus RIKEN cDNA A130040M12 gene (A130040M12Rik), non-cod		A130040M12Rik	chr11	NR_002860 // A130040M12Rik // RIKEN cDNA A130040M12 gene // 11 C|11 // 319269 /// NR_00
350	2.5e-06	-10.533	100	5.6	Col5a2	17222719	Mus musculus collagen, type V, alpha 2 (Col5a2), mRNA.	NM_007737 // RefSeq // Mus musculus collagen, type V, alpha 2 (Col5a2), mRNA	NM_007737 // Mm.10299 // adipose tissue| bladder| bone| bone marrow| brain| connective	Col5a2	chr1	NM_007737 // Col5a2 // collagen, type V, alpha 2 // 1 C1|1 // 12832 /// ENSMUST00000086	Amoebiasis, ECM-receptor interaction, Focal adhesion, Protein digestion and absorption
982	7.66e-05	-6.859	100	5.6	Dhrs9	17371427	cdna:known chromosome:NCBIM37:2:69218502:69242590:1 ge	ENSMUST00000063690 // ENSEMBL // cdna:known chromosome:NCBIM37:2:69218502:69242590:1 ge	ENSMUST00000063690 // Mm.211655 // bone| embryonic tissue| intestine| liver| lung| ovid	Dhrs9	chr2	ENSMUST00000063690 // Dhrs9 // dehydrogenase/reductase (SDR family) member 9 // 2 C2|2	Metabolic pathways, Retinol metabolism
167	3e-07	-13.605	100	5.6	Entpd1	17359344	Mus musculus ectonucleoside triphosphate diphosphohydrolase 1 (E	NM_009848 // RefSeq // Mus musculus ectonucleoside triphosphate diphosphohydrolase 1 (E	NM_009848 // Mm.2824 // blood| bone marrow| brain| dorsal root ganglion| embryonic tiss	Entpd1	chr19	NM_009848 // Entpd1 // ectonucleoside triphosphate diphosphohydrolase 1 // 19 C3|19 35.	Purine metabolism, Pyrimidine metabolism
1067	0.0001036	-6.592	100	5.6	Fetub	17324332	Mus musculus fetuin beta (Fetub), transcript variant 1, mRNA.	NM_021564 // RefSeq // Mus musculus fetuin beta (Fetub), transcript variant 1, mRNA	NM_021564 // Mm.28461 // bladder| embryonic tissue| extraembryonic tissue| liver| lung|	Fetub	chr16	NM_021564 // Fetub // fetuin beta // 16 B|16 14.1 cM // 59083 /// ENSMUST00000023587 //
481	6.5e-06	-9.366	100	5.6	Fn1	17224071	Mus musculus fibronectin 1 (Fn1), mRNA.	NM_010233 // RefSeq // Mus musculus fibronectin 1 (Fn1), mRNA	NM_010233 // Mm.193099 // adipose tissue| bladder| blood| bone| bone marrow| brain| con	Fn1	chr1	NM_010233 // Fn1 // fibronectin 1 // 1 C1-C5|1 36.1 cM // 14268 /// ENSMUST00000055226	Amoebiasis, Bacterial invasion of epithelial cells, ECM-receptor interaction, Focal adhesion, Pathways in cancer, Regulation of actin cytoskeleton, Small cell lung cancer
142	2e-07	-14.057	100	5.6	Fxyd5	17489399	cdna:known chromosome:NCBIM37:7:31817745:31827500:-1 g	ENSMUST00000161684 // ENSEMBL // cdna:known chromosome:NCBIM37:7:31817745:31827500:-1 g	ENSMUST00000161684 // Mm.1870 // blood| bone marrow| brain| connective tissue| embryoni	Fxyd5	chr7	ENSMUST00000161684 // Fxyd5 // FXYD domain-containing ion transport regulator 5 // 7 B1
67	< 1e-07	-17.09	100	5.6	Gbp3	17403237	cdna:known chromosome:NCBIM37:3:142223109:142236173:1	ENSMUST00000029935 // ENSEMBL // cdna:known chromosome:NCBIM37:3:142223109:142236173:1	ENSMUST00000029935 // Mm.439718 // bone marrow| connective tissue| embryonic tissue| ex	Gbp3	chr3	ENSMUST00000029935 // Gbp3 // guanylate binding protein 3 // 3 H1|3 // 55932 /// NM_018
419	4e-06	-9.921	100	5.6	Glrx	17288716	Mus musculus glutaredoxin (Glrx), mRNA.	NM_053108 // RefSeq // Mus musculus glutaredoxin (Glrx), mRNA	NM_053108 // Mm.25844 // bone| bone marrow| brain| embryonic tissue| extraembryonic tis	Glrx	chr13	NM_053108 // Glrx // glutaredoxin // 13 C1|13 44.0 cM // 93692 /// ENSMUST00000022082 /
582	1.15e-05	-8.724	100	5.6	Ier3	17337228	Mus musculus immediate early response 3 (Ier3), mRNA.	NM_133662 // RefSeq // Mus musculus immediate early response 3 (Ier3), mRNA	NM_133662 // Mm.25613 // blood| bone| bone marrow| brain| connective tissue| embryonic	Ier3	chr17	NM_133662 // Ier3 // immediate early response 3 // 17 B1|17 // 15937 /// ENSMUST0000000
107	1e-07	-15.26	100	5.6	Inpp5d	17215309	Mus musculus inositol polyphosphate-5-phosphatase D (Inpp5d), tr	NM_010566 // RefSeq // Mus musculus inositol polyphosphate-5-phosphatase D (Inpp5d), tr	NM_010566 // Mm.15105 // blood| bone| bone marrow| brain| embryonic tissue| eye| fertil	Inpp5d	chr1	NM_010566 // Inpp5d // inositol polyphosphate-5-phosphatase D // 1 C5|1 57.0 cM // 1633	B cell receptor signaling pathway, Fc epsilon RI signaling pathway, Fc gamma R-mediated phagocytosis, Insulin signaling pathway, Phosphatidylinositol signaling system
150	2e-07	-13.862	100	5.6	Irgm1	17262202	Mus musculus immunity-related GTPase family M member 1 (Irgm1),	NM_008326 // RefSeq // Mus musculus immunity-related GTPase family M member 1 (Irgm1),	NM_008326 // Mm.29938 // bone marrow| brain| embryonic tissue| extraembryonic tissue| i	Irgm1	chr11	NM_008326 // Irgm1 // immunity-related GTPase family M member 1 // 11 B1.2|11 // 15944
57	< 1e-07	-17.622	100	5.6	Itgax	17483615	Mus musculus integrin alpha X (Itgax), mRNA.	NM_021334 // RefSeq // Mus musculus integrin alpha X (Itgax), mRNA	NM_021334 // Mm.22378 // blood| bone| bone marrow| intestine| joint| lung| lymph node|	Itgax	chr7	NM_021334 // Itgax // integrin alpha X // 7 F3|7 // 16411 /// ENSMUST00000033053 // Itg	Regulation of actin cytoskeleton
91	< 1e-07	-16.022	100	5.6	Lgmn	17283445	cdna:known chromosome:NCBIM37:12:103632308:103678023:-	ENSMUST00000021607 // ENSEMBL // cdna:known chromosome:NCBIM37:12:103632308:103678023:-	ENSMUST00000021607 // Mm.17185 // blood| bone| bone marrow| brain| embryonic tissue| ex	Lgmn	chr12	ENSMUST00000021607 // Lgmn // legumain // 12 E|12 // 19141 /// NM_011175 // Lgmn // leg	Antigen processing and presentation, Lysosome
294	1.5e-06	-11.16	100	5.6	Mefv	17327580	Mus musculus Mediterranean fever (Mefv), transcript variant 1	NM_001161790 // RefSeq // Mus musculus Mediterranean fever (Mefv), transcript variant 1	NM_001161790 // Mm.143718 // bone marrow| intestine| adult /// ENSMUST00000100222 // Mm	Mefv	chr16	NM_001161790 // Mefv // Mediterranean fever // 16 A1|16 1.1 cM // 54483 /// ENSMUST0000	NOD-like receptor signaling pathway
263	1.1e-06	-11.549	100	5.6	Mnda	17230078	Mus musculus myeloid cell nuclear differentiation antigen (Mn	NM_001033450 // RefSeq // Mus musculus myeloid cell nuclear differentiation antigen (Mn	NM_001033450 // Mm.490248 // bone| bone marrow| brain| connective tissue| embryonic tis	Mnda	chr1	NM_001033450 // Mnda // myeloid cell nuclear differentiation antigen // 1 H3|1 // 38130
288	1.5e-06	-11.217	100	5.6	Ncf2	17218261	Mus musculus neutrophil cytosolic factor 2 (Ncf2), mRNA.	NM_010877 // RefSeq // Mus musculus neutrophil cytosolic factor 2 (Ncf2), mRNA	NM_010877 // Mm.270307 // bladder| blood| bone| bone marrow| brain| embryonic tissue| e	Ncf2	chr1	NM_010877 // Ncf2 // neutrophil cytosolic factor 2 // 1 G3|1 76.1 cM // 17970 /// ENSMU	fMLP induced chemokine gene expression in HMC-1 cells, Rac 1 cell motility signaling pathway, Leishmaniasis, Leukocyte transendothelial migration, Osteoclast differentiation, Phagosome
372	2.9e-06	-10.346	100	5.6	Nrg1	17508609	Mus musculus neuregulin 1 (Nrg1), mRNA.	NM_178591 // RefSeq // Mus musculus neuregulin 1 (Nrg1), mRNA	NM_178591 // Mm.153432 // blood| brain| dorsal root ganglion| embryonic tissue| eye| ki	Nrg1	chr8	NM_178591 // Nrg1 // neuregulin 1 // 8 A3|8 // 211323 /// ENSMUST00000073884 // Nrg1 //	Neuroregulin receptor degredation protein-1 Controls ErbB3 receptor recycling, ErbB signaling pathway
94	< 1e-07	-15.835	100	5.6	Ptpn22	17401269	Mus musculus protein tyrosine phosphatase, non-receptor type 22	NM_008979 // RefSeq // Mus musculus protein tyrosine phosphatase, non-receptor type 22	NM_008979 // Mm.395 // blood| bone marrow| brain| connective tissue| embryonic tissue|	Ptpn22	chr3	NM_008979 // Ptpn22 // protein tyrosine phosphatase, non-receptor type 22 (lymphoid) //
432	4.3e-06	-9.832	100	5.6	Rtp4	17324446	Mus musculus receptor transporter protein 4 (Rtp4), mRNA.	NM_023386 // RefSeq // Mus musculus receptor transporter protein 4 (Rtp4), mRNA	NM_023386 // Mm.475107 // bone marrow| brain| connective tissue| embryonic tissue| extr	Rtp4	chr16	NM_023386 // Rtp4 // receptor transporter protein 4 // 16 B1|16 // 67775 /// ENSMUST000
900	5.62e-05	-7.141	100	5.6	Serpine1	17453819	Mus musculus serine (or cysteine) peptidase inhibitor, clade E,	NM_008871 // RefSeq // Mus musculus serine (or cysteine) peptidase inhibitor, clade E,	NM_008871 // Mm.250422 // bone marrow| connective tissue| embryonic tissue| extraembryo	Serpine1	chr5	NM_008871 // Serpine1 // serine (or cysteine) peptidase inhibitor, clade E, member 1 //	Fibrinolysis Pathway, Platelet Amyloid Precursor Protein Pathway, Chagas disease (American trypanosomiasis), Complement and coagulation cascades, p53 signaling pathway
580	1.14e-05	-8.734	100	5.6	Tgtp2	17262250	cdna:known chromosome:NCBIM37:11:48873403:48877708:-1	ENSMUST00000128411 // ENSEMBL // cdna:known chromosome:NCBIM37:11:48873403:48877708:-1	ENSMUST00000128411 // Mm.15793 // bone marrow| brain| embryonic tissue| inner ear| kidn	Tgtp2	chr11	ENSMUST00000128411 // Tgtp2 // T cell specific GTPase 2 // 11 B1.2|11 // 100039796 ///
97	< 1e-07	-15.699	100	5.6	Tnfaip2	17279131	cdna:known chromosome:NCBIM37:12:112680680:112693229:1	ENSMUST00000102745 // ENSEMBL // cdna:known chromosome:NCBIM37:12:112680680:112693229:1	ENSMUST00000102745 // Mm.255332 // bladder| blood| bone| bone marrow| brain| connective	Tnfaip2	chr12	ENSMUST00000102745 // Tnfaip2 // tumor necrosis factor, alpha-induced protein 2 // 12 F
342	2.3e-06	-10.631	100	5.6	Vcam1	17409649	Mus musculus vascular cell adhesion molecule 1 (Vcam1), mRNA.	NM_011693 // RefSeq // Mus musculus vascular cell adhesion molecule 1 (Vcam1), mRNA	NM_011693 // Mm.76649 // adipose tissue| bone| brain| connective tissue| embryonic tiss	Vcam1	chr3	NM_011693 // Vcam1 // vascular cell adhesion molecule 1 // 3 G1|3 50.8 cM // 22329 ///	African trypanosomiasis, Cell adhesion molecules (CAMs), Leukocyte transendothelial migration, Malaria
175	3e-07	-13.272	100	5.3	Aoah	17285586	Mus musculus acyloxyacyl hydrolase (Aoah), mRNA.	NM_012054 // RefSeq // Mus musculus acyloxyacyl hydrolase (Aoah), mRNA	NM_012054 // Mm.314046 // bone marrow| embryonic tissue| eye| intestine| joint| kidney|	Aoah	chr13	NM_012054 // Aoah // acyloxyacyl hydrolase // 13 A2|13 // 27052 /// ENSMUST00000021757
909	5.91e-05	-7.095	100	5.3	Apln	17541378	Mus musculus apelin (Apln), mRNA.	NM_013912 // RefSeq // Mus musculus apelin (Apln), mRNA	NM_013912 // Mm.29262 // bone| brain| dorsal root ganglion| embryonic tissue| eye| join	Apln	chrX	NM_013912 // Apln // apelin // X|X A3.2 // 30878 /// ENSMUST00000039026 // Apln // apel
307	1.7e-06	-11.009	100	5.3	Arg2	17276776	Mus musculus arginase type II (Arg2), mRNA.	NM_009705 // RefSeq // Mus musculus arginase type II (Arg2), mRNA	NM_009705 // Mm.3506 // bladder| brain| embryonic tissue| eye| fertilized ovum| intesti	Arg2	chr12	NM_009705 // Arg2 // arginase type II // 12 C3|12 // 11847 /// ENSMUST00000021550 // Ar	Amoebiasis, Arginine and proline metabolism, Metabolic pathways
117	1e-07	-14.923	100	5.3	Atp8b4	17391056	cdna:known chromosome:NCBIM37:2:126146709:126325583:-1	ENSMUST00000040128 // ENSEMBL // cdna:known chromosome:NCBIM37:2:126146709:126325583:-1	ENSMUST00000040128 // Mm.222235 // blood| bone marrow| embryonic tissue| inner ear| kid	Atp8b4	chr2	ENSMUST00000040128 // Atp8b4 // ATPase, class I, type 8B, member 4 // 2 F1|2 // 241633
482	6.5e-06	-9.364	100	5.3	C1qb	17431607	Mus musculus complement component 1, q subcomponent, beta polype	NM_009777 // RefSeq // Mus musculus complement component 1, q subcomponent, beta polype	NM_009777 // Mm.2570 // bladder| bone| bone marrow| brain| embryonic tissue| epididymis	C1qb	chr4	NM_009777 // C1qb // complement component 1, q subcomponent, beta polypeptide // 4 D3|4	Classical Complement Pathway, Complement Pathway, Chagas disease (American trypanosomiasis), Complement and coagulation cascades, Prion diseases, Staphylococcus aureus infection, Systemic lupus erythematosus
509	7.8e-06	-9.152	100	5.3	Ccl6	17266960	Mus musculus chemokine (C-C motif) ligand 6 (Ccl6), mRNA.	NM_009139 // RefSeq // Mus musculus chemokine (C-C motif) ligand 6 (Ccl6), mRNA	NM_009139 // Mm.137 // blood| bone| bone marrow| embryonic tissue| eye| heart| intestin	Ccl6	chr11	NM_009139 // Ccl6 // chemokine (C-C motif) ligand 6 // 11 C|11 47.51 cM // 20305 /// EN
204	6e-07	-12.481	100	5.3	Col6a3	17225413	Mus musculus collagen, type VI, alpha 3 (Col6a3), transcript	NM_001243008 // RefSeq // Mus musculus collagen, type VI, alpha 3 (Col6a3), transcript	NM_001243008 // Mm.7562 // bladder| bone| bone marrow| brain| dorsal root ganglion| emb	Col6a3	chr1	NM_001243008 // Col6a3 // collagen, type VI, alpha 3 // 1 D|1 53.9 cM // 12835 /// NM_0	ECM-receptor interaction, Focal adhesion, Protein digestion and absorption
300	1.6e-06	-11.101	100	5.3	Csf2rb2	17318950	Mus musculus colony stimulating factor 2 receptor, beta 2, low-a	NM_007781 // RefSeq // Mus musculus colony stimulating factor 2 receptor, beta 2, low-a	NM_007781 // Mm.1940 // blood| bone marrow| brain| embryonic tissue| joint| liver| lymp	Csf2rb2	chr15	NM_007781 // Csf2rb2 // colony stimulating factor 2 receptor, beta 2, low-affinity (gra
381	3e-06	-10.267	100	5.3	Cytip	17385405	cdna:known chromosome:NCBIM37:2:57981548:58012906:-1 g	ENSMUST00000028175 // ENSEMBL // cdna:known chromosome:NCBIM37:2:57981548:58012906:-1 g	ENSMUST00000028175 // Mm.489718 // blood| bone marrow| inner ear| intestine| kidney| li	Cytip	chr2	ENSMUST00000028175 // Cytip // cytohesin 1 interacting protein // 2 C1.1|2 // 227929 //
279	1.3e-06	-11.353	100	5.3	Fgr	17419483	cdna:known chromosome:NCBIM37:4:132533031:132556682:1	ENSMUST00000171223 // ENSEMBL // cdna:known chromosome:NCBIM37:4:132533031:132556682:1	ENSMUST00000171223 // Mm.271665 // bone| bone marrow| embryonic tissue| inner ear| inte	Fgr	chr4	ENSMUST00000171223 // Fgr // Gardner-Rasheed feline sarcoma viral (Fgr) oncogene homolo	Roles of ¿-arrestin-dependent Recruitment of Src Kinases in GPCR Signaling, Chemokine signaling pathway
163	3e-07	-13.658	100	5.3	Gbp9	17450448	Mus musculus guanylate-binding protein 9 (Gbp9), mRNA.	NM_172777 // RefSeq // Mus musculus guanylate-binding protein 9 (Gbp9), mRNA	NM_172777 // Mm.425261 // bone marrow| brain| connective tissue| embryonic tissue| hear	Gbp9	chr5	NM_172777 // Gbp9 // guanylate-binding protein 9 // 5 E5|5 // 236573 /// ENSMUST0000003
111	1e-07	-15.163	100	5.3	Glipr2	17413500	cdna:known chromosome:NCBIM37:4:43970273:43991990:1 ge	ENSMUST00000030202 // ENSEMBL // cdna:known chromosome:NCBIM37:4:43970273:43991990:1 ge	ENSMUST00000030202 // Mm.22213 // bone marrow| brain| connective tissue| dorsal root ga	Glipr2	chr4	ENSMUST00000030202 // Glipr2 // GLI pathogenesis-related 2 // 4 B1|4 // 384009 /// NM_0
271	1.2e-06	-11.491	100	5.3	Gm20559	17464530	Mus musculus adult male urinary bladder cDNA, RIKEN full-len	AK035387 // GenBank HTC // Mus musculus adult male urinary bladder cDNA, RIKEN full-len	AK035387 // Mm.473165 // bladder| bone marrow| embryonic tissue| eye| intestine| kidney	Gm20559	chr6	AK035387 // Gm20559 // predicted gene, 20559 // 6 A1|6 // 330256 /// XR_104969 // Gm205
181	4e-07	-13.055	100	5.3	Gm8979	17494664	Mus musculus predicted gene 8979 (Gm8979), non-coding RNA.	NR_030719 // RefSeq // Mus musculus predicted gene 8979 (Gm8979), non-coding RNA	NR_030719 // Mm.429088 // intestine| adult /// NR_030720 // Mm.484022 // --- /// NR_030	Gm8979	chr7	NR_030719 // Gm8979 // very large inducible GTPase 1 pseudogene // 7 E3|7 // 668108 ///
961	7.12e-05	-6.926	100	5.3	Ifit1	17358832	Mus musculus interferon-induced protein with tetratricopeptide r	NM_008331 // RefSeq // Mus musculus interferon-induced protein with tetratricopeptide r	NM_008331 // Mm.439751 // bone marrow| brain| connective tissue| extraembryonic tissue|	Ifit1	chr19	NM_008331 // Ifit1 // interferon-induced protein with tetratricopeptide repeats 1 // 19	Hepatitis C
1112	0.0001268	-6.417	100	5.3	Il1rl1	17212211	cdna:known chromosome:NCBIM37:1:40496472:40522260:1 ge	ENSMUST00000097772 // ENSEMBL // cdna:known chromosome:NCBIM37:1:40496472:40522260:1 ge	ENSMUST00000097772 // Mm.289824 // blood| bone marrow| connective tissue| eye| inner ea	Il1rl1	chr1	ENSMUST00000097772 // Il1rl1 // interleukin 1 receptor-like 1 // 1 B|1 20.0 cM // 17082
179	4e-07	-13.165	100	5.3	Itgal	17483264	Mus musculus integrin alpha L (Itgal), transcript variant 1,	NM_001253872 // RefSeq // Mus musculus integrin alpha L (Itgal), transcript variant 1,	NM_001253872 // Mm.1618 // blood| bone| bone marrow| brain| embryonic tissue| inner ear	Itgal	chr7	NM_001253872 // Itgal // integrin alpha L // 7 F3|7 60.0 cM // 16408 /// NM_008400 // I	Adhesion Molecules on Lymphocyte, B Lymphocyte Cell Surface Molecules, CTL mediated immune response against target cells , Monocyte and its Surface Molecules, Neutrophil and Its Surface Molecules, T Cytotoxic Cell Surface Molecules, T Helper Cell Surface Molecules, Cell adhesion molecules (CAMs), Leukocyte transendothelial migration, Malaria, Natural killer cell mediated cytotoxicity, Regulation …
46	< 1e-07	-18.521	100	5.3	Neurl3	17222149	Mus musculus neuralized homolog 3 homolog (Drosophila) (Neurl3),	NM_153408 // RefSeq // Mus musculus neuralized homolog 3 homolog (Drosophila) (Neurl3),	NM_153408 // Mm.389110 // blood| bone marrow| brain| embryonic tissue| intestine| kidne	Neurl3	chr1	NM_153408 // Neurl3 // neuralized homolog 3 homolog (Drosophila) // 1 B|1 // 214854 ///
272	1.2e-06	-11.491	100	5.3	Nid2	17297391	Mus musculus nidogen 2 (Nid2), mRNA.	NM_008695 // RefSeq // Mus musculus nidogen 2 (Nid2), mRNA	NM_008695 // Mm.20348 // bladder| bone| brain| connective tissue| dorsal root ganglion|	Nid2	chr14	NM_008695 // Nid2 // nidogen 2 // 14 A3|14 // 18074 /// ENSMUST00000022340 // Nid2 // n
452	5.1e-06	-9.634	100	5.3	Pdgfra	17438246	Mus musculus platelet derived growth factor receptor, alpha p	NM_001083316 // RefSeq // Mus musculus platelet derived growth factor receptor, alpha p	NM_001083316 // Mm.221403 // adipose tissue| bladder| bone marrow| brain| connective ti	Pdgfra	chr5	NM_001083316 // Pdgfra // platelet derived growth factor receptor, alpha polypeptide //	CBL mediated ligand-induced downregulation of EGF receptors, Erk1/Erk2 Mapk Signaling pathway, PDGF Signaling Pathway, Phospholipids as signalling intermediaries, Rac 1 cell motility signaling pathway, Role of PI3K subunit p85 in regulation of Actin Organization and Cell Migration, Calcium signaling pathway, Cytokine-cytokine receptor interaction, Endocytosis, Focal adhesion, Gap junction, Glioma…
475	6e-06	-9.453	100	5.3	Sgms2	17410410	Mus musculus sphingomyelin synthase 2 (Sgms2), mRNA.	NM_028943 // RefSeq // Mus musculus sphingomyelin synthase 2 (Sgms2), mRNA	NM_028943 // Mm.273360 // bladder| blood| bone| brain| connective tissue| embryonic tis	Sgms2	chr3	NM_028943 // Sgms2 // sphingomyelin synthase 2 // 3 G3|3 // 74442 /// ENSMUST0000009024	Metabolic pathways, Sphingolipid metabolism
737	2.7e-05	-7.842	100	5.3	Slfn1	17254171	Mus musculus schlafen 1 (Slfn1), mRNA.	NM_011407 // RefSeq // Mus musculus schlafen 1 (Slfn1), mRNA	NM_011407 // Mm.10948 // adipose tissue| blood| bone| bone marrow| lymph node| spinal c	Slfn1	chr11	NM_011407 // Slfn1 // schlafen 1 // 11 C|11 48.0 cM // 20555 /// ENSMUST00000037994 //
525	8.7e-06	-9.038	100	5.3	Tarm1	17485510	Mus musculus T cell-interacting, activating receptor on myeloid	NM_177363 // RefSeq // Mus musculus T cell-interacting, activating receptor on myeloid	NM_177363 // Mm.245747 // embryonic tissue| skin| spleen| vagina| cleavage| adult /// E	Tarm1	chr7	NM_177363 // Tarm1 // T cell-interacting, activating receptor on myeloid cells 1 // 7 A
664	1.89e-05	-8.205	100	5.3	Tlr7	17546109	cdna:known chromosome:NCBIM37:X:163742861:163768460:-1	ENSMUST00000112161 // ENSEMBL // cdna:known chromosome:NCBIM37:X:163742861:163768460:-1	ENSMUST00000112161 // Mm.23979 // bone| embryonic tissue| eye| kidney| lymph node| skin	Tlr7	chrX	ENSMUST00000112161 // Tlr7 // toll-like receptor 7 // X F5|X // 170743 /// ENSMUST00000	Toll-like receptor signaling pathway
202	6e-07	-12.511	100	5.3	Vcan	17294738	Mus musculus versican (Vcan), transcript variant 1, mRNA.	NM_001081249 // RefSeq // Mus musculus versican (Vcan), transcript variant 1, mRNA	NM_001081249 // Mm.158700 // bladder| bone marrow| brain| dorsal root ganglion| embryon	Vcan	chr13	NM_001081249 // Vcan // versican // 13 C3|13 55.0 cM // 13003 /// ENSMUST00000109546 //	Cell adhesion molecules (CAMs)
1278	0.0002223	-5.947	83	5	2810442I21Rik	17260747	Mus musculus RIKEN cDNA 2810442I21 gene (2810442I21Rik), non-cod	NR_015469 // RefSeq // Mus musculus RIKEN cDNA 2810442I21 gene (2810442I21Rik), non-cod	NR_015469 // Mm.268598 // brain| dorsal root ganglion| embryonic tissue| eye| intestine	2810442I21Rik	chr11	NR_015469 // 2810442I21Rik // RIKEN cDNA 2810442I21 gene // 11 A2|11 // 72735 /// BC037
401	3.6e-06	-10.061	100	5	Adamts4	17219248	cdna:known chromosome:NCBIM37:1:173180554:173190767:1	ENSMUST00000006570 // ENSEMBL // cdna:known chromosome:NCBIM37:1:173180554:173190767:1	ENSMUST00000006570 // Mm.23156 // bone| bone marrow| brain| connective tissue| embryoni	Adamts4	chr1	ENSMUST00000006570 // Adamts4 // a disintegrin-like and metallopeptidase (reprolysin ty
606	1.34e-05	-8.567	100	5	AI504432	17401530	Mus musculus expressed sequence AI504432 (AI504432), non-coding	NR_033498 // RefSeq // Mus musculus expressed sequence AI504432 (AI504432), non-coding	NR_033498 // Mm.347584 // blood| bone marrow| brain| eye| lymph node| mammary gland| sp	AI504432	chr3	NR_033498 // AI504432 // expressed sequence AI504432 // 3 F2.3|3 // 229694
345	2.3e-06	-10.607	100	5	Bcl2a1d	17529575	Mus musculus B cell leukemia	NM_007536 // RefSeq // Mus musculus B cell leukemia/lymphoma 2 related protein A1d (Bcl	NM_007536 // Mm.378888 // embryonic tissue| extraembryonic tissue| mammary gland| skin|	Bcl2a1d	chr9	NM_007536 // Bcl2a1d // B cell leukemia/lymphoma 2 related protein A1d // 9 E3.1|9 // 1
276	1.3e-06	-11.379	100	5	Bgn	17535558	Mus musculus biglycan (Bgn), mRNA.	NM_007542 // RefSeq // Mus musculus biglycan (Bgn), mRNA	NM_007542 // Mm.2608 // adipose tissue| bone| bone marrow| brain| connective tissue| em	Bgn	chrX	NM_007542 // Bgn // biglycan // X B|X 29.3 cM // 12111 /// ENSMUST00000033741 // Bgn //	Small Leucine-rich Proteoglycan (SLRP) molecules
121	1e-07	-14.749	100	5	Bmp1	17308361	Mus musculus bone morphogenetic protein 1 (Bmp1), transcript var	NR_033241 // RefSeq // Mus musculus bone morphogenetic protein 1 (Bmp1), transcript var	NR_033241 // Mm.27757 // adipose tissue| blood| bone| bone marrow| brain| dorsal root g	Bmp1	chr14	NR_033241 // Bmp1 // bone morphogenetic protein 1 // 14 D2|14 32.5 cM // 12153 /// NM_0
253	1e-06	-11.734	100	5	Ccl7	17254047	Mus musculus chemokine (C-C motif) ligand 7 (Ccl7), mRNA.	NM_013654 // RefSeq // Mus musculus chemokine (C-C motif) ligand 7 (Ccl7), mRNA	NM_013654 // Mm.341574 // bone| bone marrow| connective tissue| lung| mammary gland| mu	Ccl7	chr11	NM_013654 // Ccl7 // chemokine (C-C motif) ligand 7 // 11 C|11 46.5 cM // 20306 /// ENS	Chemokine signaling pathway, Cytokine-cytokine receptor interaction
540	9.3e-06	-8.956	100	5	Csrnp1	17532257	Mus musculus cysteine-serine-rich nuclear protein 1 (Csrnp1), mR	NM_153287 // RefSeq // Mus musculus cysteine-serine-rich nuclear protein 1 (Csrnp1), mR	NM_153287 // Mm.125196 // blood| bone marrow| brain| embryonic tissue| extraembryonic t	Csrnp1	chr9	NM_153287 // Csrnp1 // cysteine-serine-rich nuclear protein 1 // 9 F4|9 // 215418 /// E
211	6e-07	-12.378	100	5	Ctsc	17480018	Mus musculus cathepsin C (Ctsc), mRNA.	NM_009982 // RefSeq // Mus musculus cathepsin C (Ctsc), mRNA	NM_009982 // Mm.322945 // bladder| blood| bone| bone marrow| brain| connective tissue|	Ctsc	chr7	NM_009982 // Ctsc // cathepsin C // 7|7 D3-E1.1 // 13032 /// ENSMUST00000032779 // Ctsc	Lysosome
170	3e-07	-13.584	100	5	Cxcr4	17226593	Mus musculus chemokine (C-X-C motif) receptor 4 (Cxcr4), mRNA.	NM_009911 // RefSeq // Mus musculus chemokine (C-X-C motif) receptor 4 (Cxcr4), mRNA	NM_009911 // Mm.1401 // bone marrow| brain| embryonic tissue| eye| intestine| lymph nod	Cxcr4	chr1	NM_009911 // Cxcr4 // chemokine (C-X-C motif) receptor 4 // 1 E4|1 67.4 cM // 12767 ///	CXCR4 Signaling Pathway, Pertussis toxin-insensitive CCR5 Signaling in Macrophage, Selective expression of chemokine receptors during T-cell polarization, Axon guidance, Chemokine signaling pathway, Cytokine-cytokine receptor interaction, Endocytosis, Intestinal immune network for IgA production, Leukocyte transendothelial migration
31	< 1e-07	-20.673	100	5	Dock2	17261650	cdna:known chromosome:NCBIM37:11:34126815:34597394:-1	ENSMUST00000093193 // ENSEMBL // cdna:known chromosome:NCBIM37:11:34126815:34597394:-1	ENSMUST00000093193 // Mm.380679 // bone marrow| eye| intestine| liver| lung| lymph node	Dock2	chr11	ENSMUST00000093193 // Dock2 // dedicator of cyto-kinesis 2 // 11|11 A5 // 94176 /// NM_	Chemokine signaling pathway, Fc gamma R-mediated phagocytosis
82	< 1e-07	-16.392	100	5	Fbln2	17460891	cdna:known chromosome:NCBIM37:6:91162449:91222534:1 ge	ENSMUST00000041544 // ENSEMBL // cdna:known chromosome:NCBIM37:6:91162449:91222534:1 ge	ENSMUST00000041544 // Mm.249146 // adipose tissue| bladder| bone| bone marrow| brain| c	Fbln2	chr6	ENSMUST00000041544 // Fbln2 // fibulin 2 // 6 D|6 37.2 cM // 14115 /// ENSMUST000001134
551	9.9e-06	-8.893	100	5	Ftl1	17490830	Mus musculus ferritin light chain 1 (Ftl1), mRNA.	NM_010240 // RefSeq // Mus musculus ferritin light chain 1 (Ftl1), mRNA	NM_010240 // Mm.30357 // adipose tissue| blood| bone| bone marrow| brain| connective ti	Ftl1	chr7	NM_010240 // Ftl1 // ferritin light chain 1 // 7 B4|7 // 14325 /// ENSMUST00000124261 /
66	< 1e-07	-17.094	100	5	Gm4070	17494656	Mus musculus predicted gene 4070 (Gm4070), transcript variant	NM_001243039 // RefSeq // Mus musculus predicted gene 4070 (Gm4070), transcript variant	NM_001243039 // Mm.425473 // blood| bone marrow| embryonic tissue| eye| kidney| liver|	Gm4070	chr7	NM_001243039 // Gm4070 // predicted gene 4070 // 7 E3|7 // 100042856 /// ENSMUST0000017
579	1.14e-05	-8.737	100	5	Gm5431	17262209	cdna:known chromosome:NCBIM37:11:48701631:48715654:-1	ENSMUST00000109212 // ENSEMBL // cdna:known chromosome:NCBIM37:11:48701631:48715654:-1	ENSMUST00000109212 // Mm.338931 // lymph node| mammary gland| skin| adult /// NM_001024	Gm5431	chr11	ENSMUST00000109212 // Gm5431 // predicted gene 5431 // 11 B1.2|11 // 432555 /// NM_0010
108	1e-07	-15.239	100	5	Gvin1	17494643	Mus musculus GTPase, very large interferon inducible 1 (Gvin1),	NM_029000 // RefSeq // Mus musculus GTPase, very large interferon inducible 1 (Gvin1),	NM_029000 // Mm.458429 // blood| bone| brain| liver| skin| spleen| juvenile| adult ///	Gvin1	chr7	NM_029000 // Gvin1 // GTPase, very large interferon inducible 1 // 7 E3|7 // 74558 ///
190	4e-07	-12.904	100	5	Herc6	17458962	Mus musculus hect domain and RLD 6 (Herc6), mRNA.	NM_025992 // RefSeq // Mus musculus hect domain and RLD 6 (Herc6), mRNA	NM_025992 // Mm.297393 // bone marrow| brain| embryonic tissue| eye| intestine| liver|	Herc6	chr6	NM_025992 // Herc6 // hect domain and RLD 6 // 6 C1|6 // 67138 /// ENSMUST00000031817 /
231	8e-07	-12.103	100	5	Hmox1	17502573	Mus musculus heme oxygenase (decycling) 1 (Hmox1), mRNA.	NM_010442 // RefSeq // Mus musculus heme oxygenase (decycling) 1 (Hmox1), mRNA	NM_010442 // Mm.276389 // bladder| bone| bone marrow| brain| connective tissue| dorsal	Hmox1	chr8	NM_010442 // Hmox1 // heme oxygenase (decycling) 1 // 8 C1|8 35.0 cM // 15368 /// ENSMU	IL-10 Anti-inflammatory Signaling Pathway, Oxidative Stress Induced Gene Expression Via Nrf2, Porphyrin and chlorophyll metabolism
138	2e-07	-14.173	100	5	Il1rn	17367686	cdna:known chromosome:NCBIM37:2:24200830:24206456:1 ge	ENSMUST00000114482 // ENSEMBL // cdna:known chromosome:NCBIM37:2:24200830:24206456:1 ge	ENSMUST00000114482 // Mm.882 // blood| bone marrow| connective tissue| eye| inner ear|	Il1rn	chr2	ENSMUST00000114482 // Il1rn // interleukin 1 receptor antagonist // 2 A3|2 10.0 cM // 1	Signal transduction through IL1R
745	2.77e-05	-7.818	100	5	Il2ra	17366992	Mus musculus interleukin 2 receptor, alpha chain (Il2ra), mRNA.	NM_008367 // RefSeq // Mus musculus interleukin 2 receptor, alpha chain (Il2ra), mRNA	NM_008367 // Mm.915 // lymph node| mammary gland| skin| spleen| thymus| neonate| juveni	Il2ra	chr2	NM_008367 // Il2ra // interleukin 2 receptor, alpha chain // 2 A2-A3|2 6.4 cM // 16184	IL 2 signaling pathway, IL-2 Receptor Beta Chain in T cell Activation, Role of Tob in T-cell activation, Th1/Th2 Differentiation, Cytokine-cytokine receptor interaction, Endocytosis, Hematopoietic cell lineage, Jak-STAT signaling pathway
287	1.4e-06	-11.219	100	5	Irgm2	17249990	Mus musculus immunity-related GTPase family M member 2 (Irgm2),	NM_019440 // RefSeq // Mus musculus immunity-related GTPase family M member 2 (Irgm2),	NM_019440 // Mm.458517 // adrenal gland| bone marrow| brain| connective tissue| embryon	Irgm2	chr11	NM_019440 // Irgm2 // immunity-related GTPase family M member 2 // 11 B1.3|11 // 54396
177	4e-07	-13.194	100	5	Itga5	17322369	Mus musculus integrin alpha 5 (fibronectin receptor alpha) (Itga	NM_010577 // RefSeq // Mus musculus integrin alpha 5 (fibronectin receptor alpha) (Itga	NM_010577 // Mm.16234 // bladder| bone| bone marrow| brain| dorsal root ganglion| embry	Itga5	chr15	NM_010577 // Itga5 // integrin alpha 5 (fibronectin receptor alpha) // 15 F3|15 57.4 cM	Arrhythmogenic right ventricular cardiomyopathy (ARVC), Bacterial invasion of epithelial cells, Dilated cardiomyopathy, ECM-receptor interaction, Focal adhesion, Hematopoietic cell lineage, Hypertrophic cardiomyopathy (HCM), Phagosome, Regulation of actin cytoskeleton, Shigellosis
227	7e-07	-12.182	100	5	Mir3088	17368760	Mus musculus microRNA 3088 (Mir3088), microRNA.	NR_037271 // RefSeq // Mus musculus microRNA 3088 (Mir3088), microRNA		Mir3088	chr2	NR_037271 // Mir3088 // microRNA 3088 // --- // 100526498
462	5.6e-06	-9.531	100	5	Mmp19	17238558	Mus musculus matrix metallopeptidase 19 (Mmp19), transcript vari	NM_021412 // RefSeq // Mus musculus matrix metallopeptidase 19 (Mmp19), transcript vari	NM_021412 // Mm.131266 // adrenal gland| bone marrow| embryonic tissue| intestine| live	Mmp19	chr10	NM_021412 // Mmp19 // matrix metallopeptidase 19 // 10 D3|10 70.0 cM // 58223 /// ENSMU
906	5.89e-05	-7.098	100	5	Ms4a14	17362941	PREDICTED: Mus musculus membrane-spanning 4-domains, subfamily A	XM_357051 // RefSeq // PREDICTED: Mus musculus membrane-spanning 4-domains, subfamily A	XM_357051 // Mm.313112 // testis| thymus| juvenile| adult /// ENSMUST00000067600 // Mm.	Ms4a14	chr19	XM_357051 // Ms4a14 // membrane-spanning 4-domains, subfamily A, member 14 // 19 A|19 /
473	5.9e-06	-9.467	100	5	Pilra	17454166	Mus musculus paired immunoglobin-like type 2 receptor alpha (Pil	NM_153510 // RefSeq // Mus musculus paired immunoglobin-like type 2 receptor alpha (Pil	NM_153510 // Mm.379385 // adrenal gland| blood| bone marrow| embryonic tissue| inner ea	Pilra	chr5	NM_153510 // Pilra // paired immunoglobin-like type 2 receptor alpha // 5 G2|5 // 23180
531	8.9e-06	-9.004	100	5	Prnd	17376549	Mus musculus prion protein dublet (Prnd), transcript variant 1,	NM_023043 // RefSeq // Mus musculus prion protein dublet (Prnd), transcript variant 1,	NM_023043 // Mm.180750 // brain| dorsal root ganglion| embryonic tissue| eye| heart| jo	Prnd	chr2	NM_023043 // Prnd // prion protein dublet // 2 F2|2 75.0 cM // 26434 /// ENSMUST0000011
161	3e-07	-13.664	100	5	Ptprn	17224551	Mus musculus protein tyrosine phosphatase, receptor type, N (Ptp	NM_008985 // RefSeq // Mus musculus protein tyrosine phosphatase, receptor type, N (Ptp	NM_008985 // Mm.2902 // bone marrow| brain| connective tissue| dorsal root ganglion| em	Ptprn	chr1	NM_008985 // Ptprn // protein tyrosine phosphatase, receptor type, N // 1 C3|1 41.0 cM	Type I diabetes mellitus
418	4e-06	-9.936	100	5	Rian	17278715	NR_028261.1 (mouse Rian) mm9 chr12:110,842,155-110,899,921	Rian // lncRNA Db // NR_028261	NR_028261 // Mm.293263 // brain| connective tissue| embryonic tissue| extraembryonic ti	Rian	chr12	NR_028261 // Rian // RNA imprinted and accumulated in nucleus // 12 F1|12 54.5 cM // 75
949	6.9e-05	-6.954	100	5	Slfn3	17254188	Mus musculus schlafen 3 (Slfn3), mRNA.	NM_011409 // RefSeq // Mus musculus schlafen 3 (Slfn3), mRNA	NM_011409 // Mm.290922 // bone marrow| skin| spleen| testis| thymus| juvenile| adult //	Slfn3	chr11	NM_011409 // Slfn3 // schlafen 3 // 11 C|11 // 20557 /// ENSMUST00000019130 // Slfn3 //
358	2.6e-06	-10.468	100	5	Syk	17287381	cdna:known chromosome:NCBIM37:13:52678542:52744161:1 g	ENSMUST00000120135 // ENSEMBL // cdna:known chromosome:NCBIM37:13:52678542:52744161:1 g	ENSMUST00000120135 // Mm.375031 // blood| bone| bone marrow| brain| embryonic tissue| e	Syk	chr13	ENSMUST00000120135 // Syk // spleen tyrosine kinase // 13 B-C2|13 37.0 cM // 20963 ///	B cell receptor signaling pathway, Fc epsilon RI signaling pathway, Fc gamma R-mediated phagocytosis, Natural killer cell mediated cytotoxicity, Osteoclast differentiation
660	1.86e-05	-8.22	100	5	Tmem173	17353663	Mus musculus transmembrane protein 173 (Tmem173), nuclear gene e	NM_028261 // RefSeq // Mus musculus transmembrane protein 173 (Tmem173), nuclear gene e	NM_028261 // Mm.45995 // bladder| bone| bone marrow| brain| connective tissue| embryoni	Tmem173	chr18	NM_028261 // Tmem173 // transmembrane protein 173 // 18 B3|18 // 72512 /// ENSMUST00000	Cytosolic DNA-sensing pathway, RIG-I-like receptor signaling pathway
99	< 1e-07	-15.577	100	5	Unc93b1	17356002	Mus musculus unc-93 homolog B1 (C. elegans) (Unc93b1), transcrip	NM_019449 // RefSeq // Mus musculus unc-93 homolog B1 (C	NM_019449 // Mm.262094 // bladder| blood| bone| bone marrow| brain| connective tissue|	Unc93b1	chr19	NM_019449 // Unc93b1 // unc-93 homolog B1 (C. elegans) // 19 A|19 // 54445 /// ENSMUST0
180	4e-07	-13.123	100	5	Vav1	17338982	Mus musculus vav 1 oncogene (Vav1), transcript variant 1, mRNA.	NM_011691 // RefSeq // Mus musculus vav 1 oncogene (Vav1), transcript variant 1, mRNA	NM_011691 // Mm.248172 // blood| bone| bone marrow| embryonic tissue| extraembryonic ti	Vav1	chr17	NM_011691 // Vav1 // vav 1 oncogene // 17 D|17 32.7 cM // 22324 /// NM_001163816 // Vav	BCR Signaling Pathway, Fc Epsilon Receptor I Signaling in Mast Cells, Phospholipase C Signaling Pathway, Rac 1 cell motility signaling pathway, Ras-Independent pathway in NK cell-mediated cytotoxicity, T Cell Receptor Signaling Pathway, B cell receptor signaling pathway, Chemokine signaling pathway, Fc epsilon RI signaling pathway, Fc gamma R-mediated phagocytosis, Focal adhesion, Leukocyte trans…
346	2.3e-06	-10.602	100	4.8	AF251705	17271733	Mus musculus cDNA sequence AF251705 (AF251705), mRNA.	NM_134158 // RefSeq // Mus musculus cDNA sequence AF251705 (AF251705), mRNA	NM_134158 // Mm.2699 // bone| brain| epididymis| eye| liver| lung| mammary gland| spina	AF251705	chr11	NM_134158 // AF251705 // cDNA sequence AF251705 // 11 E2|11 78.0 cM // 140497 /// ENSMU
1656	0.000618	-5.149	33	4.8	Ccdc85b	17356427	Mus musculus coiled-coil domain containing 85B (Ccdc85b), transc	NM_198616 // RefSeq // Mus musculus coiled-coil domain containing 85B (Ccdc85b), transc	NM_198616 // Mm.329657 // adipose tissue| bladder| bone marrow| brain| embryonic tissue	Ccdc85b	chr19	NM_198616 // Ccdc85b // coiled-coil domain containing 85B // 19 A|19 // 240514 /// NM_0
141	2e-07	-14.075	100	4.8	Ccr2	17523650	cdna:known chromosome:NCBIM37:9:124016897:124023879:1	ENSMUST00000168841 // ENSEMBL // cdna:known chromosome:NCBIM37:9:124016897:124023879:1	ENSMUST00000168841 // Mm.6272 // adipose tissue| bone marrow| epididymis| lung| lymph n	Ccr2	chr9	ENSMUST00000168841 // Ccr2 // chemokine (C-C motif) receptor 2 // 9 F|9 71.9 cM // 1277	Selective expression of chemokine receptors during T-cell polarization, Chemokine signaling pathway, Cytokine-cytokine receptor interaction
552	9.9e-06	-8.893	100	4.8	Cd4	17470960	Mus musculus CD4 antigen (Cd4), mRNA.	NM_013488 // RefSeq // Mus musculus CD4 antigen (Cd4), mRNA	NM_013488 // Mm.2209 // brain| mammary gland| pineal gland| salivary gland| spleen| thy	Cd4	chr6	NM_013488 // Cd4 // CD4 antigen // 6 F2|6 60.18 cM // 12504 /// ENSMUST00000024044 // C	Activation of Csk by cAMP-dependent Protein Kinase Inhibits Signaling through the T Cell Receptor, Antigen Dependent B Cell Activation, Bystander B Cell Activation, Cytokines and Inflammatory Response, HIV Induced T Cell Apoptosis, IL 17 Signaling Pathway, IL 5 Signaling Pathway, Lck and Fyn tyrosine kinases in initiation of TCR Activation, NO2-dependent IL 12 Pathway in NK cells, Regulation of h…
398	3.5e-06	-10.101	100	4.8	Clstn2	17529930	Mus musculus calsyntenin 2 (Clstn2), mRNA.	NM_022319 // RefSeq // Mus musculus calsyntenin 2 (Clstn2), mRNA	NM_022319 // Mm.440903 // brain| embryonic tissue| eye| olfactory mucosa| pituitary gla	Clstn2	chr9	NM_022319 // Clstn2 // calsyntenin 2 // 9 E4|9 // 64085 /// ENSMUST00000035027 // Clstn
185	4e-07	-12.978	100	4.8	F630028O10Rik	17536383	Mus musculus RIKEN cDNA F630028O10 gene (F630028O10Rik), non-cod	NR_030718 // RefSeq // Mus musculus RIKEN cDNA F630028O10 gene (F630028O10Rik), non-cod	NR_030718 // Mm.30815 // bone| bone marrow| inner ear| lymph node| mammary gland| molar	F630028O10Rik	chrX	NR_030718 // F630028O10Rik // RIKEN cDNA F630028O10 gene // X C3|X // 100038363 /// NR_
201	6e-07	-12.522	100	4.8	Hcls1	17325438	Mus musculus hematopoietic cell specific Lyn substrate 1 (Hcls1)	NM_008225 // RefSeq // Mus musculus hematopoietic cell specific Lyn substrate 1 (Hcls1)	NM_008225 // Mm.4091 // blood| bone| bone marrow| brain| embryonic tissue| epididymis|	Hcls1	chr16	NM_008225 // Hcls1 // hematopoietic cell specific Lyn substrate 1 // 16|16 B // 15163 /	Bacterial invasion of epithelial cells, Pathogenic Escherichia coli infection, Shigellosis, Tight junction
196	5e-07	-12.796	100	4.8	Hgf	17434933	Mus musculus hepatocyte growth factor (Hgf), mRNA.	NM_010427 // RefSeq // Mus musculus hepatocyte growth factor (Hgf), mRNA	NM_010427 // Mm.267078 // brain| embryonic tissue| heart| liver| lung| testis| thymus|	Hgf	chr5	NM_010427 // Hgf // hepatocyte growth factor // 5 A2-A3|5 4.0 cM // 15234 /// ENSMUST00	Signaling of Hepatocyte Growth Factor Receptor, Cytokine-cytokine receptor interaction, Focal adhesion, Malaria, Melanoma, Pathways in cancer, Renal cell carcinoma
889	5.41e-05	-7.177	100	4.8	Il23r	17467345	Mus musculus interleukin 23 receptor (Il23r), mRNA.	NM_144548 // RefSeq // Mus musculus interleukin 23 receptor (Il23r), mRNA	NM_144548 // Mm.221227 // --- /// ENSMUST00000118364 // Mm.221227 // --- /// BC112425 /	Il23r	chr6	NM_144548 // Il23r // interleukin 23 receptor // 6 C1|6 // 209590 /// ENSMUST0000011836	Cytokine-cytokine receptor interaction, Jak-STAT signaling pathway
1461	0.0003982	-5.484	67	4.8	Il6	17435725	Mus musculus interleukin 6 (Il6), mRNA.	NM_031168 // RefSeq // Mus musculus interleukin 6 (Il6), mRNA	NM_031168 // Mm.1019 // bone marrow| embryonic tissue| eye| lung| spleen| blastocyst| j	Il6	chr5	NM_031168 // Il6 // interleukin 6 // 5 B1|5 17.0 cM // 16193 /// ENSMUST00000026845 //	Cytokine Network, Cytokines and Inflammatory Response, Erythrocyte Differentiation Pathway, IL 17 Signaling Pathway, IL 5 Signaling Pathway, IL 6 signaling pathway, IL-10 Anti-inflammatory Signaling Pathway, Regulation of hematopoiesis by cytokines, Role of ERBB2 in Signal Transduction and Oncology, Signal transduction through IL1R, African trypanosomiasis, Amoebiasis, Chagas disease (American tr…
1309	0.0002501	-5.852	67	4.8	Irf1	17249593	Mus musculus interferon regulatory factor 1 (Irf1), transcrip	NM_001159396 // RefSeq // Mus musculus interferon regulatory factor 1 (Irf1), transcrip	NM_001159396 // Mm.105218 // adipose tissue| bone| bone marrow| brain| connective tissu	Irf1	chr11	NM_001159396 // Irf1 // interferon regulatory factor 1 // 11 B1.3|11 29.0 cM // 16362 /	The information-processing pathway at the IFN-beta enhancer, Hepatitis C
384	3.1e-06	-10.259	100	4.8	Isg15	17434023	Mus musculus ISG15 ubiquitin-like modifier (Isg15), mRNA.	NM_015783 // RefSeq // Mus musculus ISG15 ubiquitin-like modifier (Isg15), mRNA	NM_015783 // Mm.4950 // bone| bone marrow| connective tissue| embryonic tissue| eye| he	Isg15	chr4	NM_015783 // Isg15 // ISG15 ubiquitin-like modifier // 4 E2|4 // 100038882 /// ENSMUST0	RIG-I-like receptor signaling pathway
368	2.8e-06	-10.383	100	4.8	Lamb1	17274775	Mus musculus laminin B1 (Lamb1), mRNA.	NM_008482 // RefSeq // Mus musculus laminin B1 (Lamb1), mRNA	NM_008482 // Mm.172674 // bladder| bone marrow| brain| connective tissue| dorsal root g	Lamb1	chr12	NM_008482 // Lamb1 // laminin B1 // 12 A2-A3|12 20.0 cM // 16777 /// ENSMUST00000002979	Amoebiasis, ECM-receptor interaction, Focal adhesion, Pathways in cancer, Small cell lung cancer, Toxoplasmosis
164	3e-07	-13.643	100	4.8	Laptm5	17419287	cdna:known chromosome:NCBIM37:4:130469040:130492056:1	ENSMUST00000151698 // ENSEMBL // cdna:known chromosome:NCBIM37:4:130469040:130492056:1	ENSMUST00000151698 // Mm.271868 // adrenal gland| bladder| blood| bone| bone marrow| br	Laptm5	chr4	ENSMUST00000151698 // Laptm5 // lysosomal-associated protein transmembrane 5 // 4 D2.3|	Lysosome
454	5.3e-06	-9.593	100	4.8	Mmp12	17514495	Mus musculus matrix metallopeptidase 12 (Mmp12), mRNA.	NM_008605 // RefSeq // Mus musculus matrix metallopeptidase 12 (Mmp12), mRNA	NM_008605 // Mm.2055 // bladder| blood| bone marrow| connective tissue| embryonic tissu	Mmp12	chr9	NM_008605 // Mmp12 // matrix metallopeptidase 12 // 9 A1|9 1.0 cM // 17381 /// ENSMUST0
727	2.55e-05	-7.9	100	4.8	Ncam1	17526776	Mus musculus neural cell adhesion molecule 1 (Ncam1), transcr	NM_001081445 // RefSeq // Mus musculus neural cell adhesion molecule 1 (Ncam1), transcr	NM_001081445 // Mm.4974 // bone| bone marrow| brain| connective tissue| dorsal root gan	Ncam1	chr9	NM_001081445 // Ncam1 // neural cell adhesion molecule 1 // 9 A5.3|9 28.0 cM // 17967 /	Cell adhesion molecules (CAMs), Prion diseases
443	4.8e-06	-9.708	100	4.8	Nfkbiz	17330967	cdna:known chromosome:NCBIM37:16:55811488:55839012:-1	ENSMUST00000036273 // ENSEMBL // cdna:known chromosome:NCBIM37:16:55811488:55839012:-1	ENSMUST00000036273 // Mm.247272 // bladder| blood| bone| bone marrow| brain| connective	Nfkbiz	chr16	ENSMUST00000036273 // Nfkbiz // nuclear factor of kappa light polypeptide gene enhancer
1040	9.36e-05	-6.68	100	4.8	Olfml2b	17219185	Mus musculus olfactomedin-like 2B (Olfml2b), mRNA.	NM_177068 // RefSeq // Mus musculus olfactomedin-like 2B (Olfml2b), mRNA	NM_177068 // Mm.287131 // bladder| bone| bone marrow| brain| connective tissue| dorsal	Olfml2b	chr1	NM_177068 // Olfml2b // olfactomedin-like 2B // 1 H3|1 // 320078 /// ENSMUST00000046792
251	1e-06	-11.744	100	4.8	Pik3r5	17251303	Mus musculus phosphoinositide-3-kinase, regulatory subunit 5, p1	NM_177320 // RefSeq // Mus musculus phosphoinositide-3-kinase, regulatory subunit 5, p1	NM_177320 // Mm.244960 // blood| bone| bone marrow| brain| embryonic tissue| eye| intes	Pik3r5	chr11	NM_177320 // Pik3r5 // phosphoinositide-3-kinase, regulatory subunit 5, p101 // 11 B3|1	Acute myeloid leukemia, Aldosterone-regulated sodium reabsorption, Amoebiasis, Apoptosis, B cell receptor signaling pathway, Bacterial invasion of epithelial cells, Carbohydrate digestion and absorption, Chagas disease (American trypanosomiasis), Chemokine signaling pathway, Chronic myeloid leukemia, Colorectal cancer, Endometrial cancer, ErbB signaling pathway, Fc epsilon RI signaling pathway, F…
162	3e-07	-13.661	100	4.8	Plagl1	17231694	Mus musculus pleiomorphic adenoma gene-like 1 (Plagl1), mRNA.	NM_009538 // RefSeq // Mus musculus pleiomorphic adenoma gene-like 1 (Plagl1), mRNA	NM_009538 // Mm.287857 // bladder| brain| dorsal root ganglion| embryonic tissue| extra	Plagl1	chr10	NM_009538 // Plagl1 // pleiomorphic adenoma gene-like 1 // 10 A2|10 15.0 cM // 22634 //
1046	9.5e-05	-6.668	100	4.8	Plod2	17520364	Mus musculus procollagen lysine, 2-oxoglutarate 5-dioxygenase	NM_001142916 // RefSeq // Mus musculus procollagen lysine, 2-oxoglutarate 5-dioxygenase	NM_001142916 // Mm.79983 // bladder| bone| bone marrow| brain| connective tissue| dorsa	Plod2	chr9	NM_001142916 // Plod2 // procollagen lysine, 2-oxoglutarate 5-dioxygenase 2 // 9 E3.3|9	Lysine degradation
457	5.5e-06	-9.557	100	4.8	Slamf7	17229782	Mus musculus SLAM family member 7 (Slamf7), mRNA.	NM_144539 // RefSeq // Mus musculus SLAM family member 7 (Slamf7), mRNA	NM_144539 // Mm.490386 // bone marrow| lymph node| mammary gland| pancreas| salivary gl	Slamf7	chr1	NM_144539 // Slamf7 // SLAM family member 7 // 1|1 H2 // 75345 /// ENSMUST00000062219 /
776	3.21e-05	-7.675	100	4.8	Smox	17376510	Mus musculus spermine oxidase (Smox), transcript variant 1, m	NM_001177833 // RefSeq // Mus musculus spermine oxidase (Smox), transcript variant 1, m	NM_001177833 // Mm.136586 // bone| bone marrow| brain| connective tissue| embryonic tis	Smox	chr2	NM_001177833 // Smox // spermine oxidase // 2 F1|2 // 228608 /// ENSMUST00000110186 //
411	3.8e-06	-9.995	100	4.8	Sp100	17366278	cdna:known chromosome:NCBIM37:1:87546563:87559446:1 ge	ENSMUST00000141998 // ENSEMBL // cdna:known chromosome:NCBIM37:1:87546563:87559446:1 ge	ENSMUST00000141998 // Mm.290906 // blood| bone| bone marrow| embryonic tissue| extraemb	Sp100	chr1_GL456212_random	ENSMUST00000141998 // Sp100 // nuclear antigen Sp100 // 1 C5|1 50.0 cM // 20684	Regulation of transcriptional activity by PML
252	1e-06	-11.735	100	4.8	Tfec	17464950	Mus musculus transcription factor EC (Tfec), mRNA.	NM_031198 // RefSeq // Mus musculus transcription factor EC (Tfec), mRNA	NM_031198 // Mm.36217 // bladder| blood| bone| bone marrow| kidney| mammary gland| panc	Tfec	chr6	NM_031198 // Tfec // transcription factor EC // 6|6 E4-G // 21426 /// ENSMUST0000003153
510	7.9e-06	-9.146	100	4.5	Aplnr	17372725	Mus musculus apelin receptor (Aplnr), mRNA.	NM_011784 // RefSeq // Mus musculus apelin receptor (Aplnr), mRNA	NM_011784 // Mm.29368 // bladder| bone| brain| dorsal root ganglion| embryonic tissue|	Aplnr	chr2	NM_011784 // Aplnr // apelin receptor // 2|2 E1 // 23796 /// ENSMUST00000057019 // Apln	Neuroactive ligand-receptor interaction
103	< 1e-07	-15.389	100	4.5	B430306N03Rik	17338403	Mus musculus CRKD-binding protein (Crkr) mRNA, complete cds.	AY522648 // GenBank // Mus musculus CRKD-binding protein (Crkr) mRNA, complete cds	AY522648 // Mm.123455 // blood| bone| bone marrow| embryonic tissue| inner ear| intesti	B430306N03Rik	chr17	AY522648 // B430306N03Rik // RIKEN cDNA B430306N03 gene // 17 C|17 // 320148 /// ENSMUS
359	2.6e-06	-10.445	100	4.5	Bcl2l11	17375961	Mus musculus BCL2-like 11 (apoptosis facilitator) (Bcl2l11), tra	NM_207680 // RefSeq // Mus musculus BCL2-like 11 (apoptosis facilitator) (Bcl2l11), tra	NM_207680 // Mm.141083 // bladder| bone| bone marrow| brain| dorsal root ganglion| embr	Bcl2l11	chr2	NM_207680 // Bcl2l11 // BCL2-like 11 (apoptosis facilitator) // 2|2 F3-G1 // 12125 ///
278	1.3e-06	-11.366	100	4.5	Cd38	17437213	Mus musculus CD38 antigen (Cd38), mRNA.	NM_007646 // RefSeq // Mus musculus CD38 antigen (Cd38), mRNA	NM_007646 // Mm.249873 // adrenal gland| bladder| bone| bone marrow| brain| embryonic t	Cd38	chr5	NM_007646 // Cd38 // CD38 antigen // 5 B3|5 28.0 cM // 12494 /// ENSMUST00000030964 //	Calcium signaling pathway, Hematopoietic cell lineage, Metabolic pathways, Nicotinate and nicotinamide metabolism, Pancreatic secretion, Salivary secretion
588	1.22e-05	-8.666	100	4.5	Cd97	17510948	Mus musculus CD97 antigen (Cd97), transcript variant 1, mRNA.	NM_011925 // RefSeq // Mus musculus CD97 antigen (Cd97), transcript variant 1, mRNA	NM_011925 // Mm.334648 // blood| bone| bone marrow| brain| connective tissue| embryonic	Cd97	chr8	NM_011925 // Cd97 // CD97 antigen // 8 C2|8 38.0 cM // 26364 /// NM_001163030 // Cd97 /
391	3.3e-06	-10.171	100	4.5	Col5a1	17368569	Mus musculus collagen, type V, alpha 1 (Col5a1), mRNA.	NM_015734 // RefSeq // Mus musculus collagen, type V, alpha 1 (Col5a1), mRNA	NM_015734 // Mm.7281 // bladder| bone| bone marrow| brain| connective tissue| dorsal ro	Col5a1	chr2	NM_015734 // Col5a1 // collagen, type V, alpha 1 // 2 A2-B|2 18.0 cM // 12831 /// ENSMU	Amoebiasis, ECM-receptor interaction, Focal adhesion, Protein digestion and absorption
257	1.1e-06	-11.645	100	4.5	Emr1	17339013	Mus musculus EGF-like module containing, mucin-like, hormone rec	NM_010130 // RefSeq // Mus musculus EGF-like module containing, mucin-like, hormone rec	NM_010130 // Mm.2254 // blood| bone| bone marrow| brain| connective tissue| dorsal root	Emr1	chr17	NM_010130 // Emr1 // EGF-like module containing, mucin-like, hormone receptor-like sequ
344	2.3e-06	-10.622	100	4.5	Gm11428	17254289	Mus musculus predicted gene 11428 (Gm11428), mRNA.	NM_001081957 // RefSeq // Mus musculus predicted gene 11428 (Gm11428), mRNA	NM_001081957 // Mm.24097 // blood| bone marrow| intestine| liver| mammary gland| pancre	Gm11428	chr11	NM_001081957 // Gm11428 // predicted gene 11428 // 11 C|11 // 100034251 /// FJ007372 //
895	5.51e-05	-7.16	100	4.5	Gsto1	17360216	Mus musculus glutathione S-transferase omega 1 (Gsto1), mRNA.	NM_010362 // RefSeq // Mus musculus glutathione S-transferase omega 1 (Gsto1), mRNA	NM_010362 // Mm.378931 // adipose tissue| bladder| blood| bone| bone marrow| brain| con	Gsto1	chr19	NM_010362 // Gsto1 // glutathione S-transferase omega 1 // 19 D1|19 // 14873 /// ENSMUS	Drug metabolism - cytochrome P450, Glutathione metabolism, Metabolism of xenobiotics by cytochrome P450
1066	0.0001034	-6.594	100	4.5	Islr	17527661	Mus musculus immunoglobulin superfamily containing leucine-ri	NM_001195431 // RefSeq // Mus musculus immunoglobulin superfamily containing leucine-ri	NM_001195431 // Mm.367887 // bone| brain| dorsal root ganglion| embryonic tissue| eye|	Islr	chr9	NM_001195431 // Islr // immunoglobulin superfamily containing leucine-rich repeat // 9
605	1.33e-05	-8.573	100	4.5	Ltb	17337024	Mus musculus lymphotoxin B (Ltb), mRNA.	NM_008518 // RefSeq // Mus musculus lymphotoxin B (Ltb), mRNA	NM_008518 // Mm.1715 // bone marrow| embryonic tissue| joint| lung| lymph node| mammary	Ltb	chr17	NM_008518 // Ltb // lymphotoxin B // 17 B1|17 19.06 cM // 16994 /// ENSMUST00000025262	Cytokine-cytokine receptor interaction, Rheumatoid arthritis
289	1.5e-06	-11.204	100	4.5	Mlkl	17513076	cdna:known chromosome:NCBIM37:8:113835700:113862077:-1	ENSMUST00000120432 // ENSEMBL // cdna:known chromosome:NCBIM37:8:113835700:113862077:-1	ENSMUST00000120432 // Mm.207971 // bladder| bone marrow| connective tissue| embryonic t	Mlkl	chr8	ENSMUST00000120432 // Mlkl // mixed lineage kinase domain-like // 8|8 D3 // 74568 /// N
420	4.1e-06	-9.901	100	4.5	Mmp25	17341508	Mus musculus matrix metallopeptidase 25 (Mmp25), mRNA.	NM_001033339 // RefSeq // Mus musculus matrix metallopeptidase 25 (Mmp25), mRNA	NM_001033339 // Mm.235343 // blood| brain| dorsal root ganglion| embryonic tissue| inne	Mmp25	chr17	NM_001033339 // Mmp25 // matrix metallopeptidase 25 // 17 A3.3|17 // 240047 /// ENSMUST
377	3e-06	-10.303	100	4.5	Nid1	17285225	Mus musculus nidogen 1 (Nid1), mRNA.	NM_010917 // RefSeq // Mus musculus nidogen 1 (Nid1), mRNA	NM_010917 // Mm.4691 // adrenal gland| bladder| bone| bone marrow| brain| connective ti	Nid1	chr13	NM_010917 // Nid1 // nidogen 1 // 13 A1|13 7.0 cM // 18073 /// ENSMUST00000005532 // Ni
634	1.62e-05	-8.362	100	4.5	Nid1	17285244	Mus musculus nidogen 1 (Nid1), mRNA.	NM_010917 // RefSeq // Mus musculus nidogen 1 (Nid1), mRNA	NM_010917 // Mm.4691 // adrenal gland| bladder| bone| bone marrow| brain| connective ti	Nid1	chr13	NM_010917 // Nid1 // nidogen 1 // 13 A1|13 7.0 cM // 18073 /// ENSMUST00000005532 // Ni
1705	0.0006763	-5.082	33	4.5	Nos2	17253707	cdna:known chromosome:NCBIM37:11:78734289:78773756:1 g	ENSMUST00000018610 // ENSEMBL // cdna:known chromosome:NCBIM37:11:78734289:78773756:1 g	ENSMUST00000018610 // Mm.2893 // brain| heart| mammary gland| skin| juvenile| adult ///	Nos2	chr11	ENSMUST00000018610 // Nos2 // nitric oxide synthase 2, inducible // 11 B5|11 45.6 cM //	NO2-dependent IL 12 Pathway in NK cells, Amoebiasis, Arginine and proline metabolism, Calcium signaling pathway, Chagas disease (American trypanosomiasis), Leishmaniasis, Metabolic pathways, Pathways in cancer, Peroxisome, Small cell lung cancer, Toxoplasmosis
658	1.84e-05	-8.23	100	4.5	Prg4	17227892	Mus musculus proteoglycan 4 (megakaryocyte stimulating factor, a	NM_021400 // RefSeq // Mus musculus proteoglycan 4 (megakaryocyte stimulating factor, a	NM_021400 // Mm.329131 // brain| connective tissue| eye| joint| liver| lymph node| mamm	Prg4	chr1	NM_021400 // Prg4 // proteoglycan 4 (megakaryocyte stimulating factor, articular superf
399	3.5e-06	-10.081	100	4.5	Pxdn	17274703	Mus musculus peroxidasin homolog (Drosophila) (Pxdn), mRNA.	NM_181395 // RefSeq // Mus musculus peroxidasin homolog (Drosophila) (Pxdn), mRNA	NM_181395 // Mm.251774 // bladder| bone marrow| brain| connective tissue| dorsal root g	Pxdn	chr12	NM_181395 // Pxdn // peroxidasin homolog (Drosophila) // 12 A2|12 // 69675 /// ENSMUST0
770	3.16e-05	-7.69	100	4.5	Rnf149	17222549	Mus musculus ring finger protein 149 (Rnf149), mRNA.	NM_001033135 // RefSeq // Mus musculus ring finger protein 149 (Rnf149), mRNA	NM_001033135 // Mm.28614 // blood| bone| bone marrow| brain| dorsal root ganglion| embr	Rnf149	chr1	NM_001033135 // Rnf149 // ring finger protein 149 // 1 B|1 // 67702 /// ENSMUST00000062
980	7.57e-05	-6.87	100	4.5	Selp	17218845	Mus musculus selectin, platelet (Selp), mRNA.	NM_011347 // RefSeq // Mus musculus selectin, platelet (Selp), mRNA	NM_011347 // Mm.3337 // bone marrow| embryonic tissue| fertilized ovum| heart| mammary	Selp	chr1	NM_011347 // Selp // selectin, platelet // 1 H2.2|1 86.6 cM // 20344 /// ENSMUST0000016	Eph Kinases and ephrins support platelet aggregation, Monocyte and its Surface Molecules, Cell adhesion molecules (CAMs), Malaria, Staphylococcus aureus infection
298	1.6e-06	-11.126	100	4.5	Slc2a1	17417844	Mus musculus solute carrier family 2 (facilitated glucose transp	NM_011400 // RefSeq // Mus musculus solute carrier family 2 (facilitated glucose transp	NM_011400 // Mm.21002 // blood| bone| bone marrow| brain| connective tissue| embryonic	Slc2a1	chr4	NM_011400 // Slc2a1 // solute carrier family 2 (facilitated glucose transporter), membe	Vitamin C in the Brain, Adipocytokine signaling pathway, Bile secretion, Pathways in cancer, Renal cell carcinoma
335	2.2e-06	-10.696	100	4.5	Slc38a1	17320907	Mus musculus solute carrier family 38, member 1 (Slc38a1), trans	NM_134086 // RefSeq // Mus musculus solute carrier family 38, member 1 (Slc38a1), trans	NM_134086 // Mm.103568 // bladder| blood| bone| bone marrow| brain| connective tissue|	Slc38a1	chr15	NM_134086 // Slc38a1 // solute carrier family 38, member 1 // 15 F1|15 // 105727 /// NM
1451	0.0003877	-5.505	33	4.5	Slfn9	17266851	Mus musculus schlafen 9 (Slfn9), mRNA.	NM_172796 // RefSeq // Mus musculus schlafen 9 (Slfn9), mRNA	NM_172796 // Mm.490634 // bone| bone marrow| embryonic tissue| eye| intestine| liver| l	Slfn9	chr11	NM_172796 // Slfn9 // schlafen 9 // 11 C|11 // 237886 /// AY261799 // Slfn8 // schlafen
69	< 1e-07	-16.853	100	4.5	Sulf1	17211198	Mus musculus sulfatase 1 (Sulf1), transcript variant 1, mRNA.	NM_001198565 // RefSeq // Mus musculus sulfatase 1 (Sulf1), transcript variant 1, mRNA	NM_001198565 // Mm.45563 // bladder| brain| connective tissue| embryonic tissue| eye| h	Sulf1	chr1	NM_001198565 // Sulf1 // sulfatase 1 // 1 A3|1 // 240725 /// NM_172294 // Sulf1 // sulf
1854	0.0009514	-4.832	17	4.5	Tmprss11d	17449236	cdna:known chromosome:NCBIM37:5:86731242:86802445:-1 g	ENSMUST00000031175 // ENSEMBL // cdna:known chromosome:NCBIM37:5:86731242:86802445:-1 g	ENSMUST00000031175 // Mm.240139 // eye| lung| spleen| tongue| neonate| adult /// NM_145	Tmprss11d	chr5	ENSMUST00000031175 // Tmprss11d // transmembrane protease, serine 11d // 5 E1|5 // 2313
1013	8.44e-05	-6.773	100	4.5	Tnfaip6	17370735	cdna:known chromosome:NCBIM37:2:51893529:51912206:1 ge	ENSMUST00000065927 // ENSEMBL // cdna:known chromosome:NCBIM37:2:51893529:51912206:1 ge	ENSMUST00000065927 // Mm.3509 // bone marrow| brain| embryonic tissue| inner ear| intes	Tnfaip6	chr2	ENSMUST00000065927 // Tnfaip6 // tumor necrosis factor alpha induced protein 6 // 2 C1.
210	6e-07	-12.384	100	4.5	Tubb6	17351465	Mus musculus tubulin, beta 6 class V (Tubb6), mRNA.	NM_026473 // RefSeq // Mus musculus tubulin, beta 6 class V (Tubb6), mRNA	NM_026473 // Mm.181860 // bladder| bone| bone marrow| brain| connective tissue| embryon	Tubb6	chr18	NM_026473 // Tubb6 // tubulin, beta 6 class V // 18|18 E1 // 67951 /// ENSMUST000000015	Gap junction, Pathogenic Escherichia coli infection, Phagosome
524	8.6e-06	-9.04	100	4.5	Zfp36	17488458	cdna:known chromosome:NCBIM37:7:29161803:29164274:-1 g	ENSMUST00000051241 // ENSEMBL // cdna:known chromosome:NCBIM37:7:29161803:29164274:-1 g	ENSMUST00000051241 // Mm.389856 // bladder| bone| bone marrow| brain| connective tissue	Zfp36	chr7	ENSMUST00000051241 // Zfp36 // zinc finger protein 36 // 7 A3|7 10.2 cM // 22695 /// NM
1740	0.0007252	-5.03	33	4.3	Angptl4	17343628	cdna:known chromosome:NCBIM37:17:33910695:33918520:-1	ENSMUST00000002360 // ENSEMBL // cdna:known chromosome:NCBIM37:17:33910695:33918520:-1	ENSMUST00000002360 // Mm.196189 // bladder| blood| bone| brain| connective tissue| dors	Angptl4	chr17	ENSMUST00000002360 // Angptl4 // angiopoietin-like 4 // 17 B1|17 // 57875 /// NM_020581	PPAR signaling pathway
526	8.7e-06	-9.037	100	4.3	Antxr2	17449939	Mus musculus anthrax toxin receptor 2 (Antxr2), mRNA.	NM_133738 // RefSeq // Mus musculus anthrax toxin receptor 2 (Antxr2), mRNA	NM_133738 // Mm.24842 // bladder| blood| bone| bone marrow| brain| connective tissue| d	Antxr2	chr5	NM_133738 // Antxr2 // anthrax toxin receptor 2 // 5 E3|5 // 71914 /// ENSMUST000000312
203	6e-07	-12.5	100	4.3	Apbb1ip	17367536	cdna:known chromosome:NCBIM37:2:22629614:22731173:1 ge	ENSMUST00000014290 // ENSEMBL // cdna:known chromosome:NCBIM37:2:22629614:22731173:1 ge	ENSMUST00000014290 // Mm.14255 // blood| bone| bone marrow| brain| embryonic tissue| in	Apbb1ip	chr2	ENSMUST00000014290 // Apbb1ip // amyloid beta (A4) precursor protein-binding, family B,
1089	0.0001141	-6.508	100	4.3	Ccl2	17254041	Mus musculus chemokine (C-C motif) ligand 2 (Ccl2), mRNA.	NM_011333 // RefSeq // Mus musculus chemokine (C-C motif) ligand 2 (Ccl2), mRNA	NM_011333 // Mm.290320 // blood| bone| bone marrow| brain| connective tissue| embryonic	Ccl2	chr11	NM_011333 // Ccl2 // chemokine (C-C motif) ligand 2 // 11 C-E1|11 46.5 cM // 20296 ///	Msp/Ron Receptor Signaling Pathway, Pertussis toxin-insensitive CCR5 Signaling in Macrophage, Chagas disease (American trypanosomiasis), Chemokine signaling pathway, Cytokine-cytokine receptor interaction, Malaria, NOD-like receptor signaling pathway, Rheumatoid arthritis
151	2e-07	-13.847	100	4.3	Cfp	17540521	cdna:known chromosome:NCBIM37:X:20502580:20508681:-1 g	ENSMUST00000001156 // ENSEMBL // cdna:known chromosome:NCBIM37:X:20502580:20508681:-1 g	ENSMUST00000001156 // Mm.3064 // adipose tissue| bladder| blood| bone| bone marrow| bra	Cfp	chrX	ENSMUST00000001156 // Cfp // complement factor properdin // X A3|X 6.2 cM // 18636 ///	Alternative Complement Pathway
623	1.53e-05	-8.424	100	4.3	Col14a1	17311551	Mus musculus collagen, type XIV, alpha 1 (Col14a1), mRNA.	NM_181277 // RefSeq // Mus musculus collagen, type XIV, alpha 1 (Col14a1), mRNA	NM_181277 // Mm.297859 // bladder| dorsal root ganglion| embryonic tissue| eye| heart|	Col14a1	chr15	NM_181277 // Col14a1 // collagen, type XIV, alpha 1 // 15|15 D // 12818 /// ENSMUST0000	Protein digestion and absorption
743	2.76e-05	-7.82	100	4.3	Crabp1	17517416	cdna:known chromosome:NCBIM37:9:54612555:54620917:1 ge	ENSMUST00000034830 // ENSEMBL // cdna:known chromosome:NCBIM37:9:54612555:54620917:1 ge	ENSMUST00000034830 // Mm.34797 // brain| embryonic tissue| eye| inner ear| kidney| lung	Crabp1	chr9	ENSMUST00000034830 // Crabp1 // cellular retinoic acid binding protein I // 9 A5.3|9 31
1340	0.0002711	-5.787	67	4.3	Cxcl13	17439367	Mus musculus chemokine (C-X-C motif) ligand 13 (Cxcl13), mRNA.	NM_018866 // RefSeq // Mus musculus chemokine (C-X-C motif) ligand 13 (Cxcl13), mRNA	NM_018866 // Mm.10116 // bladder| epididymis| extraembryonic tissue| intestine| kidney|	Cxcl13	chr5	NM_018866 // Cxcl13 // chemokine (C-X-C motif) ligand 13 // 5 E3|5 // 55985 /// ENSMUST	Chemokine signaling pathway, Cytokine-cytokine receptor interaction
234	8e-07	-12.043	100	4.3	Epsti1	17302141	Mus musculus epithelial stromal interaction 1 (breast) (Epsti1),	NM_029495 // RefSeq // Mus musculus epithelial stromal interaction 1 (breast) (Epsti1),	NM_029495 // Mm.68134 // bone marrow| fertilized ovum| lung| lymph node| mammary gland|	Epsti1	chr14	NM_029495 // Epsti1 // epithelial stromal interaction 1 (breast) // 14 D3|14 // 108670
946	6.72e-05	-6.978	100	4.3	Gadd45b	17235511	Mus musculus growth arrest and DNA-damage-inducible 45 beta (Gad	NM_008655 // RefSeq // Mus musculus growth arrest and DNA-damage-inducible 45 beta (Gad	NM_008655 // Mm.1360 // adipose tissue| blood| bone| bone marrow| brain| embryonic tiss	Gadd45b	chr10	NM_008655 // Gadd45b // growth arrest and DNA-damage-inducible 45 beta // 10 C1|10 60.5	Cell cycle, MAPK signaling pathway, p53 signaling pathway
354	2.5e-06	-10.494	100	4.3	Gla	17544517	cdna:novel chromosome:NCBIM37:X:131122688:131135664:-1	ENSMUST00000033621 // ENSEMBL // cdna:novel chromosome:NCBIM37:X:131122688:131135664:-1	ENSMUST00000033621 // Mm.1114 // adipose tissue| blood| bone marrow| brain| embryonic t	Gla	chrX	ENSMUST00000033621 // Gla // galactosidase, alpha // X E-F1|X 53.0 cM // 11605 /// NM_0	Galactose metabolism, Glycerolipid metabolism, Glycosphingolipid biosynthesis - globo series, Lysosome, Sphingolipid metabolism
487	6.6e-06	-9.34	100	4.3	Gm20024	17318967	PREDICTED: Mus musculus predicted gene, 20024 (Gm20024), miscRNA	XR_105739 // RefSeq // PREDICTED: Mus musculus predicted gene, 20024 (Gm20024), miscRNA	XR_105739 // Mm.484420 // inner ear| skin| spleen| adult	Gm20024	chr15	XR_105739 // Gm20024 // predicted gene, 20024 // --- // 100504034
194	5e-07	-12.85	100	4.3	Gpr35	17215873	Mus musculus G protein-coupled receptor 35 (Gpr35), transcript v	NM_022320 // RefSeq // Mus musculus G protein-coupled receptor 35 (Gpr35), transcript v	NM_022320 // Mm.152780 // bone| brain| connective tissue| embryonic tissue| fertilized	Gpr35	chr1	NM_022320 // Gpr35 // G protein-coupled receptor 35 // 1 D|1 // 64095 /// ENSMUST000001	Neuroactive ligand-receptor interaction
136	2e-07	-14.207	100	4.3	Ifnar2	17327038	Mus musculus interferon (alpha and beta) receptor 2 (Ifnar2), tr	NM_010509 // RefSeq // Mus musculus interferon (alpha and beta) receptor 2 (Ifnar2), tr	NM_010509 // Mm.6834 // blood| bone| bone marrow| brain| connective tissue| embryonic t	Ifnar2	chr16	NM_010509 // Ifnar2 // interferon (alpha and beta) receptor 2 // 16 C3.3|16 63.1 cM //	IFN alpha signaling pathway, Cytokine-cytokine receptor interaction, Hepatitis C, Jak-STAT signaling pathway, Natural killer cell mediated cytotoxicity, Osteoclast differentiation, Toll-like receptor signaling pathway
169	3e-07	-13.585	100	4.3	Lepre1	17417872	Mus musculus leprecan 1 (Lepre1), transcript variant 2, mRNA.	NM_019783 // RefSeq // Mus musculus leprecan 1 (Lepre1), transcript variant 2, mRNA	NM_019783 // Mm.27961 // bladder| bone| bone marrow| brain| connective tissue| dorsal r	Lepre1	chr4	NM_019783 // Lepre1 // leprecan 1 // 4|4 D1 // 56401 /// ENSMUST00000121111 // Lepre1 /
388	3.2e-06	-10.222	100	4.3	Ly9	17229767	Mus musculus lymphocyte antigen 9 (Ly9), mRNA.	NM_008534 // RefSeq // Mus musculus lymphocyte antigen 9 (Ly9), mRNA	NM_008534 // Mm.560 // bone| bone marrow| lung| mammary gland| salivary gland| spleen|	Ly9	chr1	NM_008534 // Ly9 // lymphocyte antigen 9 // 1 H3|1 93.3 cM // 17085 /// ENSMUST00000068
212	6e-07	-12.371	100	4.3	Mir142	17254838	Mus musculus microRNA 142 (Mir142), microRNA.	NR_029555 // RefSeq // Mus musculus microRNA 142 (Mir142), microRNA		Mir142	chr11	NR_029555 // Mir142 // microRNA 142 // 11|11 // 387160
78	< 1e-07	-16.546	100	4.3	Myo1f	17336114	Mus musculus myosin IF (Myo1f), mRNA.	NM_053214 // RefSeq // Mus musculus myosin IF (Myo1f), mRNA	NM_053214 // Mm.42019 // bone marrow| brain| embryonic tissue| extraembryonic tissue| i	Myo1f	chr17	NM_053214 // Myo1f // myosin IF // 17 B-C|17 17.5 cM // 17916 /// ENSMUST00000087605 //
750	2.87e-05	-7.784	100	4.3	Naip2	17295569	Mus musculus NLR family, apoptosis inhibitory protein 2 (Naip2),	NM_010872 // RefSeq // Mus musculus NLR family, apoptosis inhibitory protein 2 (Naip2),	NM_010872 // Mm.89961 // bone marrow| liver| mammary gland| skin| fetus| adult /// NM_0	Naip2	chr13	NM_010872 // Naip2 // NLR family, apoptosis inhibitory protein 2 // 13 D1|13 54.0 cM //
315	1.8e-06	-10.928	100	4.3	P2ry6	17493869	Mus musculus pyrimidinergic receptor P2Y, G-protein coupled, 6 (	NM_183168 // RefSeq // Mus musculus pyrimidinergic receptor P2Y, G-protein coupled, 6 (	NM_183168 // Mm.235193 // bone| bone marrow| brain| embryonic tissue| eye| inner ear| i	P2ry6	chr7	NM_183168 // P2ry6 // pyrimidinergic receptor P2Y, G-protein coupled, 6 // 7 E3|7 // 23	Neuroactive ligand-receptor interaction
322	2e-06	-10.815	100	4.3	Ppbp	17438963	Mus musculus pro-platelet basic protein (Ppbp), mRNA.	NM_023785 // RefSeq // Mus musculus pro-platelet basic protein (Ppbp), mRNA	NM_023785 // Mm.293614 // embryonic tissue| extraembryonic tissue| inner ear| joint| li	Ppbp	chr5	NM_023785 // Ppbp // pro-platelet basic protein // 5 E1|5 // 57349 /// ENSMUST000000313	Chemokine signaling pathway, Cytokine-cytokine receptor interaction
362	2.7e-06	-10.427	100	4.3	St8sia4	17225815	Mus musculus ST8 alpha-N-acetyl-neuraminide alpha-2,8-sialyltran	NM_009183 // RefSeq // Mus musculus ST8 alpha-N-acetyl-neuraminide alpha-2,8-sialyltran	NM_009183 // Mm.306228 // blood| bone marrow| brain| embryonic tissue| eye| joint| live	St8sia4	chr1	NM_009183 // St8sia4 // ST8 alpha-N-acetyl-neuraminide alpha-2,8-sialyltransferase 4 //	Steps in the Glycosylation of Mammalian N-linked Oligosaccarides
1276	0.0002216	-5.95	83	4.3	Tcrg-V6	17285516	M.musculus mRNA T-cell receptor gammaB-V6 segment.	Z48592 // GenBank // M		Tcrg-V6	chr13	Z48592 // Tcrg-V6 // T cell receptor gamma, variable 6 // --- // 21640
205	6e-07	-12.48	100	4.3	Tnfrsf26	17498301	cdna:known chromosome:NCBIM37:7:150793568:150813858:-1	ENSMUST00000055723 // ENSEMBL // cdna:known chromosome:NCBIM37:7:150793568:150813858:-1	ENSMUST00000055723 // Mm.247498 // blood| bone marrow| embryonic tissue| kidney| liver|	Tnfrsf26	chr7	ENSMUST00000055723 // Tnfrsf26 // tumor necrosis factor receptor superfamily, member 26
403	3.6e-06	-10.058	100	4.3	Trim30a	17494394	Mus musculus tripartite motif-containing 30A (Trim30a), mRNA.	NM_009099 // RefSeq // Mus musculus tripartite motif-containing 30A (Trim30a), mRNA	NM_009099 // Mm.295578 // bladder| blood| bone| bone marrow| connective tissue| embryon	Trim30a	chr7	NM_009099 // Trim30a // tripartite motif-containing 30A // 7 E3|7 50.4 cM // 20128 ///
133	2e-07	-14.338	100	4.3	Uba7	17521541	Mus musculus ubiquitin-like modifier activating enzyme 7 (Uba7),	NM_023738 // RefSeq // Mus musculus ubiquitin-like modifier activating enzyme 7 (Uba7),	NM_023738 // Mm.277125 // blood| bone| bone marrow| brain| embryonic tissue| eye| heart	Uba7	chr9	NM_023738 // Uba7 // ubiquitin-like modifier activating enzyme 7 // 9 F2|9 60.0 cM // 7	Parkinson's disease, Ubiquitin mediated proteolysis
147	2e-07	-13.946	100	4.2	AF357426	17278765	Mus musculus snoRNA AF357426 (AF357426), small nucleolar RNA.	NR_046303 // RefSeq // Mus musculus snoRNA AF357426 (AF357426), small nucleolar RNA		AF357426	chr12	NR_046303 // AF357426 // snoRNA AF357426 // 12 54.5 cM // 449561
233	8e-07	-12.088	100	4.2	Amica1	17516718	Mus musculus adhesion molecule, interacts with CXADR antigen	NM_001005421 // RefSeq // Mus musculus adhesion molecule, interacts with CXADR antigen	NM_001005421 // Mm.190461 // blood| embryonic tissue| epididymis| extraembryonic tissue	Amica1	chr9	NM_001005421 // Amica1 // adhesion molecule, interacts with CXADR antigen 1 // 9 A5.2|9
956	7.08e-05	-6.931	100	4.2	AW551984	17525746	Mus musculus expressed sequence AW551984 (AW551984), transcri	NM_001199556 // RefSeq // Mus musculus expressed sequence AW551984 (AW551984), transcri	NM_001199556 // Mm.208855 // bladder| brain| embryonic tissue| extraembryonic tissue| e	AW551984	chr9	NM_001199556 // AW551984 // expressed sequence AW551984 // 9 A5.1|9 // 244810 /// ENSMU
775	3.2e-05	-7.676	100	4.2	Bcl2a1a	17520162	Mus musculus B cell leukemia	NM_009742 // RefSeq // Mus musculus B cell leukemia/lymphoma 2 related protein A1a (Bcl	NM_009742 // Mm.425593 // blood| bone marrow| pancreas| skin| spleen| adult /// ENSMUST	Bcl2a1a	chr9	NM_009742 // Bcl2a1a // B cell leukemia/lymphoma 2 related protein A1a // 9 E3.1|9 50.0
875	4.98e-05	-7.254	100	4.2	C3	17346528	Mus musculus complement component 3 (C3), mRNA.	NM_009778 // RefSeq // Mus musculus complement component 3 (C3), mRNA	NM_009778 // Mm.19131 // bladder| blood| bone| bone marrow| connective tissue| embryoni	C3	chr17	NM_009778 // C3 // complement component 3 // 17 E1-E3|17 34.3 cM // 12266 /// K02782 //	Alternative Complement Pathway, Classical Complement Pathway, Complement Pathway, Lectin Induced Complement Pathway, Chagas disease (American trypanosomiasis), Complement and coagulation cascades, Leishmaniasis, Phagosome, Staphylococcus aureus infection, Systemic lupus erythematosus
104	< 1e-07	-15.361	100	4.2	Cyba	17513672	Mus musculus cytochrome b-245, alpha polypeptide (Cyba), mRNA.	NM_007806 // RefSeq // Mus musculus cytochrome b-245, alpha polypeptide (Cyba), mRNA	NM_007806 // Mm.271671 // blood| bone| bone marrow| brain| connective tissue| embryonic	Cyba	chr8	NM_007806 // Cyba // cytochrome b-245, alpha polypeptide // 8 E1|8 // 13057 /// ENSMUST	Leishmaniasis, Leukocyte transendothelial migration, Osteoclast differentiation, Phagosome
716	2.45e-05	-7.942	100	4.2	Dact1	17276139	Mus musculus dapper homolog 1, antagonist of beta-catenin (xe	NM_001190466 // RefSeq // Mus musculus dapper homolog 1, antagonist of beta-catenin (xe	NM_001190466 // Mm.46662 // bladder| bone| brain| dorsal root ganglion| embryonic tissu	Dact1	chr12	NM_001190466 // Dact1 // dapper homolog 1, antagonist of beta-catenin (xenopus) // 12 C
714	2.43e-05	-7.948	100	4.2	Gm19763	17536665	PREDICTED: Mus musculus predicted gene, 19763 (Gm19763), miscRNA	XR_142415 // RefSeq // PREDICTED: Mus musculus predicted gene, 19763 (Gm19763), miscRNA		Gm19763	chrX	XR_142415 // Gm19763 // predicted gene, 19763 // --- // 100503548
110	1e-07	-15.177	100	4.2	Gm4759	17494668	Mus musculus predicted gene 4759 (Gm4759), non-coding RNA.	NR_003967 // RefSeq // Mus musculus predicted gene 4759 (Gm4759), non-coding RNA	NR_003967 // Mm.461779 // spleen| adult	Gm4759	chr7	NR_003967 // Gm4759 // GTPase, very large interferon inducible 1 pseudogene // 7 E3|7 /
222	7e-07	-12.242	100	4.2	Gsdmd	17312280	Mus musculus gasdermin D (Gsdmd), mRNA.	NM_026960 // RefSeq // Mus musculus gasdermin D (Gsdmd), mRNA	NM_026960 // Mm.27385 // blood| bone| bone marrow| brain| connective tissue| embryonic	Gsdmd	chr15	NM_026960 // Gsdmd // gasdermin D // 15|15 D3-E1 // 69146 /// ENSMUST00000023238 // Gsd
872	4.88e-05	-7.273	100	4.2	Gyk	17543045	Mus musculus glycerol kinase (Gyk), transcript variant 2, mRNA.	NM_212444 // RefSeq // Mus musculus glycerol kinase (Gyk), transcript variant 2, mRNA	NM_212444 // Mm.246682 // adrenal gland| blood| bone marrow| brain| connective tissue|	Gyk	chrX	NM_212444 // Gyk // glycerol kinase // X C-D|X 33.0 cM // 14933 /// ENSMUST00000156390
1517	0.0004523	-5.386	33	4.2	Gzma	17296286	Mus musculus granzyme A (Gzma), mRNA.	NM_010370 // RefSeq // Mus musculus granzyme A (Gzma), mRNA	NM_010370 // Mm.15510 // embryonic tissue| intestine| mammary gland| spleen| thymus| bl	Gzma	chr13	NM_010370 // Gzma // granzyme A // 13 D|13 64.0 cM // 14938 /// ENSMUST00000023897 // G	Granzyme A mediated Apoptosis Pathway, Neuroactive ligand-receptor interaction
671	1.96e-05	-8.166	100	4.2	H2-Q10	17337152	havana:lincRNA chromosome:NCBIM37:17:35617084:35617673	ENSMUST00000174425 // ENSEMBL // havana:lincRNA chromosome:NCBIM37:17:35617084:35617673	ENSMUST00000040279 // Mm.88795 // embryonic tissue| intestine| liver| muscle| thyroid|	H2-Q10	chr17	ENSMUST00000040279 // H2-Q10 // histocompatibility 2, Q region locus 10 // 17 B1|17 19.
1122	0.0001313	-6.387	100	4.2	Havcr2	17248809	Mus musculus hepatitis A virus cellular receptor 2 (Havcr2), mRN	NM_134250 // RefSeq // Mus musculus hepatitis A virus cellular receptor 2 (Havcr2), mRN	NM_134250 // Mm.72168 // brain| pancreas| spleen| uterus| juvenile| adult /// ENSMUST00	Havcr2	chr11	NM_134250 // Havcr2 // hepatitis A virus cellular receptor 2 // 11 B1.1|11 // 171285 //
860	4.62e-05	-7.325	100	4.2	Ifi203	17230087	Mus musculus interferon activated gene 203 (Ifi203), transcript	NM_008328 // RefSeq // Mus musculus interferon activated gene 203 (Ifi203), transcript	NM_008328 // Mm.463437 // bladder| bone marrow| brain| connective tissue| embryonic tis	Ifi203	chr1	NM_008328 // Ifi203 // interferon activated gene 203 // 1 H3|1 95.31 cM // 15950 /// NM
818	3.82e-05	-7.504	100	4.2	Itga11	17518191	Mus musculus integrin alpha 11 (Itga11), mRNA.	NM_176922 // RefSeq // Mus musculus integrin alpha 11 (Itga11), mRNA	NM_176922 // Mm.34883 // bladder| bone| brain| connective tissue| embryonic tissue| eye	Itga11	chr9	NM_176922 // Itga11 // integrin alpha 11 // 9 B|9 // 319480 /// ENSMUST00000034774 // I	Arrhythmogenic right ventricular cardiomyopathy (ARVC), Dilated cardiomyopathy, ECM-receptor interaction, Focal adhesion, Hypertrophic cardiomyopathy (HCM), Regulation of actin cytoskeleton
759	3.03e-05	-7.731	100	4.2	Jdp2	17277396	Mus musculus Jun dimerization protein 2 (Jdp2), transcript va	NM_001205053 // RefSeq // Mus musculus Jun dimerization protein 2 (Jdp2), transcript va	NM_001205053 // Mm.103560 // bone| bone marrow| brain| embryonic tissue| eye| inner ear	Jdp2	chr12	NM_001205053 // Jdp2 // Jun dimerization protein 2 // 12|12 D3 // 81703 /// ENSMUST0000
84	< 1e-07	-16.285	100	4.2	Kif26b	17219997	Mus musculus kinesin family member 26B (Kif26b), mRNA.	NM_001161665 // RefSeq // Mus musculus kinesin family member 26B (Kif26b), mRNA	NM_001161665 // Mm.138659 // brain| eye| mammary gland| skin| fetus| juvenile| adult //	Kif26b	chr1	NM_001161665 // Kif26b // kinesin family member 26B // 1 H4|1 97.58 cM // 269152 /// EN
1345	0.0002755	-5.774	83	4.2	Ly6c2	17318100	Mus musculus lymphocyte antigen 6 complex, locus C2 (Ly6c2),	NM_001099217 // RefSeq // Mus musculus lymphocyte antigen 6 complex, locus C2 (Ly6c2),	NM_001099217 // Mm.482110 // bone marrow| embryonic tissue| intestine| lymph node| musc	Ly6c2	chr15	NM_001099217 // Ly6c2 // lymphocyte antigen 6 complex, locus C2 // 15 D3|15 // 10004154
76	< 1e-07	-16.638	100	4.2	Lyn	17411527	Mus musculus Yamaguchi sarcoma viral (v-yes-1) oncogene homol	NM_001111096 // RefSeq // Mus musculus Yamaguchi sarcoma viral (v-yes-1) oncogene homol	NM_001111096 // Mm.317331 // blood| bone| bone marrow| brain| embryonic tissue| eye| he	Lyn	chr4	NM_001111096 // Lyn // Yamaguchi sarcoma viral (v-yes-1) oncogene homolog // 4 A1|4 0.0	BCR Signaling Pathway, Eph Kinases and ephrins support platelet aggregation, Fc Epsilon Receptor I Signaling in Mast Cells, Phosphoinositides and their downstream targets., B cell receptor signaling pathway, Chemokine signaling pathway, Epithelial cell signaling in Helicobacter pylori infection, Fc epsilon RI signaling pathway, Fc gamma R-mediated phagocytosis, Long-term depression
135	2e-07	-14.27	100	4.2	Lyz2	17245223	cdna:known chromosome:NCBIM37:10:116714390:116719377:-	ENSMUST00000092163 // ENSEMBL // cdna:known chromosome:NCBIM37:10:116714390:116719377:-	ENSMUST00000092163 // Mm.45436 // blood| bone| bone marrow| brain| embryonic tissue| ex	Lyz2	chr10	ENSMUST00000092163 // Lyz2 // lysozyme 2 // 10 D2|10 66.0 cM // 17105 /// NM_017372 //
690	2.16e-05	-8.066	100	4.2	Meg3	17543104	Mus musculus maternally expressed 3 (Meg3), transcript variant 3	NR_027652 // RefSeq // Mus musculus maternally expressed 3 (Meg3), transcript variant 3	NR_027652 // Mm.289645 // adrenal gland| bladder| bone marrow| brain| connective tissue	Meg3	chrX	NR_027652 // Meg3 // maternally expressed 3 // 12 F1|12 54.0 cM // 17263 /// NR_046475
269	1.2e-06	-11.499	100	4.2	Rac2	17319037	Mus musculus RAS-related C3 botulinum substrate 2 (Rac2), mRNA.	NM_009008 // RefSeq // Mus musculus RAS-related C3 botulinum substrate 2 (Rac2), mRNA	NM_009008 // Mm.1972 // bladder| blood| bone| bone marrow| brain| embryonic tissue| inn	Rac2	chr15	NM_009008 // Rac2 // RAS-related C3 botulinum substrate 2 // 15 E1|15 // 19354 /// ENSM	Adherens junction, Axon guidance, B cell receptor signaling pathway, Chemokine signaling pathway, Colorectal cancer, Fc epsilon RI signaling pathway, Fc gamma R-mediated phagocytosis, Focal adhesion, Leukocyte transendothelial migration, MAPK signaling pathway, Natural killer cell mediated cytotoxicity, Pancreatic cancer, Pathways in cancer, Regulation of actin cytoskeleton, VEGF signaling pathwa…
698	2.24e-05	-8.032	100	4.2	Rbp1	17520624	Mus musculus retinol binding protein 1, cellular (Rbp1), mRNA.	NM_011254 // RefSeq // Mus musculus retinol binding protein 1, cellular (Rbp1), mRNA	NM_011254 // Mm.279741 // bone| bone marrow| brain| embryonic tissue| extraembryonic ti	Rbp1	chr9	NM_011254 // Rbp1 // retinol binding protein 1, cellular // 9 E3.3|9 52.0 cM // 19659 /
474	6e-06	-9.462	100	4.2	Sh2d3c	17369952	Mus musculus SH2 domain containing 3C (Sh2d3c), transcript varia	NR_045535 // RefSeq // Mus musculus SH2 domain containing 3C (Sh2d3c), transcript varia	NR_045535 // Mm.9593 // bladder| blood| bone marrow| brain| dorsal root ganglion| embry	Sh2d3c	chr2	NR_045535 // Sh2d3c // SH2 domain containing 3C // 2 B|2 // 27387 /// NM_013781 // Sh2d
491	6.9e-06	-9.288	100	4.2	Stat2	17238367	Mus musculus signal transducer and activator of transcription 2	NM_019963 // RefSeq // Mus musculus signal transducer and activator of transcription 2	NM_019963 // Mm.293120 // blood| bone| bone marrow| brain| dorsal root ganglion| embryo	Stat2	chr10	NM_019963 // Stat2 // signal transducer and activator of transcription 2 // 10 D3|10 70	IFN alpha signaling pathway, Chemokine signaling pathway, Hepatitis C, Jak-STAT signaling pathway, Osteoclast differentiation
725	2.54e-05	-7.906	100	4	Acp2	17373222	Mus musculus acid phosphatase 2, lysosomal (Acp2), mRNA.	NM_007387 // RefSeq // Mus musculus acid phosphatase 2, lysosomal (Acp2), mRNA	NM_007387 // Mm.45570 // bladder| blood| bone| bone marrow| brain| connective tissue| e	Acp2	chr2	NM_007387 // Acp2 // acid phosphatase 2, lysosomal // 2 E1|2 52.0 cM // 11432 /// ENSMU	Lysosome, Riboflavin metabolism
280	1.3e-06	-11.337	100	4	Adap2	17253885	cdna:known chromosome:NCBIM37:11:79967607:79992460:1 g	ENSMUST00000021050 // ENSEMBL // cdna:known chromosome:NCBIM37:11:79967607:79992460:1 g	ENSMUST00000021050 // Mm.341520 // bone| embryonic tissue| eye| kidney| liver| lung| ly	Adap2	chr11	ENSMUST00000021050 // Adap2 // ArfGAP with dual PH domains 2 // 11 B5|11 47.24 cM // 21
87	< 1e-07	-16.132	100	4	Apaf1	17244140	Mus musculus apoptotic peptidase activating factor 1 (Apaf1),	NM_001042558 // RefSeq // Mus musculus apoptotic peptidase activating factor 1 (Apaf1),	NM_001042558 // Mm.220289 // bladder| blood| bone marrow| brain| connective tissue| emb	Apaf1	chr10	NM_001042558 // Apaf1 // apoptotic peptidase activating factor 1 // 10 C3-D1|10 48.0 cM	Apoptotic Signaling in Response to DNA Damage, Caspase Cascade in Apoptosis, D4-GDI Signaling Pathway, HIV-I Nef: negative effector of Fas and TNF, Induction of apoptosis through DR3 and DR4/5 Death Receptors , p53 Signaling Pathway, Role of Mitochondria in Apoptotic Signaling, Stress Induction of HSP Regulation, Trefoil Factors Initiate Mucosal Healing, Alzheimer's disease, Amyotrophic lateral s…
159	3e-07	-13.698	100	4	B4galt5	17394694	Mus musculus UDP-Gal:betaGlcNAc beta 1,4-galactosyltransferase,	NM_019835 // RefSeq // Mus musculus UDP-Gal:betaGlcNAc beta 1,4-galactosyltransferase,	NM_019835 // Mm.200886 // adrenal gland| bladder| blood| bone| bone marrow| brain| dors	B4galt5	chr2	NM_019835 // B4galt5 // UDP-Gal:betaGlcNAc beta 1,4-galactosyltransferase, polypeptide	Mucin type O-Glycan biosynthesis
891	5.44e-05	-7.172	100	4	Bst2	17510345	Mus musculus bone marrow stromal cell antigen 2 (Bst2), mRNA.	NM_198095 // RefSeq // Mus musculus bone marrow stromal cell antigen 2 (Bst2), mRNA	NM_198095 // Mm.260325 // bone| bone marrow| brain| connective tissue| embryonic tissue	Bst2	chr8	NM_198095 // Bst2 // bone marrow stromal cell antigen 2 // 8 B3.3|8 // 69550 /// ENSMUS
1129	0.000135	-6.364	100	4	C1qtnf3	17310339	Mus musculus C1q and tumor necrosis factor related protein 3	NM_001204134 // RefSeq // Mus musculus C1q and tumor necrosis factor related protein 3	NM_001204134 // Mm.280158 // connective tissue| embryonic tissue| extraembryonic tissue	C1qtnf3	chr15	NM_001204134 // C1qtnf3 // C1q and tumor necrosis factor related protein 3 // --- // 81
948	6.77e-05	-6.971	100	4	Casp4	17514435	Mus musculus caspase 4, apoptosis-related cysteine peptidase (Ca	NM_007609 // RefSeq // Mus musculus caspase 4, apoptosis-related cysteine peptidase (Ca	NM_007609 // Mm.1569 // bone marrow| intestine| liver| lung| mammary gland| pituitary g	Casp4	chr9	NM_007609 // Casp4 // caspase 4, apoptosis-related cysteine peptidase // 9 A1|9 1.1 cM	Caspase Cascade in Apoptosis
1353	0.0002836	-5.751	50	4	Casp8	17213213	Mus musculus caspase 8 (Casp8), transcript variant 1, mRNA.	NM_009812 // RefSeq // Mus musculus caspase 8 (Casp8), transcript variant 1, mRNA	NM_009812 // Mm.336851 // blood| bone| bone marrow| connective tissue| embryonic tissue	Casp8	chr1	NM_009812 // Casp8 // caspase 8 // 1 B|1 30.1 cM // 12370 /// NM_001080126 // Casp8 //	Caspase Cascade in Apoptosis, Ceramide Signaling Pathway, D4-GDI Signaling Pathway, FAS signaling pathway ( CD95 ), HIV-I Nef: negative effector of Fas and TNF, Induction of apoptosis through DR3 and DR4/5 Death Receptors , Role of Mitochondria in Apoptotic Signaling, SODD/TNFR1 Signaling Pathway, TNFR1 Signaling Pathway, Alzheimer's disease, Apoptosis, Chagas disease (American trypanosomiasis), …
146	2e-07	-13.947	100	4	Chst11	17235941	Mus musculus carbohydrate sulfotransferase 11 (Chst11), mRNA.	NM_021439 // RefSeq // Mus musculus carbohydrate sulfotransferase 11 (Chst11), mRNA	NM_021439 // Mm.360747 // blood| brain| connective tissue| embryonic tissue| eye| ferti	Chst11	chr10	NM_021439 // Chst11 // carbohydrate sulfotransferase 11 // 10 C1|10 // 58250 /// ENSMUS	Glycosaminoglycan biosynthesis - chondroitin sulfate, Sulfur metabolism
613	1.38e-05	-8.529	100	4	Cmtm3	17504444	Mus musculus CKLF-like MARVEL transmembrane domain containing 3	NM_024217 // RefSeq // Mus musculus CKLF-like MARVEL transmembrane domain containing 3	NM_024217 // Mm.390108 // adipose tissue| bladder| blood| bone| bone marrow| brain| emb	Cmtm3	chr8	NM_024217 // Cmtm3 // CKLF-like MARVEL transmembrane domain containing 3 // 8 D3|8 // 6
295	1.5e-06	-11.145	100	4	Csf2ra	17366170	Mus musculus colony stimulating factor 2 receptor, alpha, low-af	NM_009970 // RefSeq // Mus musculus colony stimulating factor 2 receptor, alpha, low-af	NM_009970 // Mm.287228 // bone marrow| brain| embryonic tissue| extraembryonic tissue|	Csf2ra	chr19	NM_009970 // Csf2ra // colony stimulating factor 2 receptor, alpha, low-affinity (granu	Cytokine-cytokine receptor interaction, Hematopoietic cell lineage, Jak-STAT signaling pathway, Pathways in cancer
519	8.4e-06	-9.071	100	4	Dennd4a	17518378	Mus musculus DENN	NM_001162917 // RefSeq // Mus musculus DENN/MADD domain containing 4A (Dennd4a), mRNA	NM_001162917 // Mm.222473 // bone marrow| brain| dorsal root ganglion| embryonic tissue	Dennd4a	chr9	NM_001162917 // Dennd4a // DENN/MADD domain containing 4A // 9 C|9 // 102442 /// ENSMUS
378	3e-06	-10.3	100	4	Epb4.1l3	17339313	Mus musculus erythrocyte protein band 4.1-like 3 (Epb4.1l3), mRN	NM_013813 // RefSeq // Mus musculus erythrocyte protein band 4	NM_013813 // Mm.131135 // brain| dorsal root ganglion| embryonic tissue| extraembryonic	Epb4.1l3	chr17	NM_013813 // Epb4.1l3 // erythrocyte protein band 4.1-like 3 // 17 E1.3|17 42.5 cM // 1
213	6e-07	-12.356	100	4	F5	17218861	Mus musculus coagulation factor V (F5), mRNA.	NM_007976 // RefSeq // Mus musculus coagulation factor V (F5), mRNA	NM_007976 // Mm.12900 // bladder| blood| bone| bone marrow| brain| eye| inner ear| kidn	F5	chr1	NM_007976 // F5 // coagulation factor V // 1 H2.2|1 86.6 cM // 14067 /// ENSMUST0000008	Extrinsic Prothrombin Activation Pathway, Intrinsic Prothrombin Activation Pathway, Complement and coagulation cascades
303	1.6e-06	-11.076	100	4	Fstl1	17325514	cdna:known chromosome:NCBIM37:16:37776959:37836600:1 g	ENSMUST00000114763 // ENSEMBL // cdna:known chromosome:NCBIM37:16:37776959:37836600:1 g	ENSMUST00000114763 // Mm.182434 // adipose tissue| bladder| bone| bone marrow| brain| c	Fstl1	chr16	ENSMUST00000114763 // Fstl1 // follistatin-like 1 // 16 B3|16 27.3 cM // 14314 /// NM_0
434	4.4e-06	-9.811	100	4	Gm4902	17307280	Mus musculus predicted gene 4902 (Gm4902), mRNA.	NM_001164327 // RefSeq // Mus musculus predicted gene 4902 (Gm4902), mRNA	NM_001164327 // Mm.247736 // spleen| juvenile| adult /// ENSMUST00000166121 // Mm.24773	Gm4902	chr14	NM_001164327 // Gm4902 // predicted gene 4902 // 14 C3|14 // 236451 /// ENSMUST00000166
783	3.33e-05	-7.639	100	4	Gpr176	17389709	Mus musculus G protein-coupled receptor 176 (Gpr176), mRNA.	NM_201367 // RefSeq // Mus musculus G protein-coupled receptor 176 (Gpr176), mRNA	NM_201367 // Mm.70979 // brain| joint| mammary gland| spleen| fetus| juvenile| adult //	Gpr176	chr2	NM_201367 // Gpr176 // G protein-coupled receptor 176 // 2 E5|2 // 381413 /// ENSMUST00
1088	0.0001129	-6.517	100	4	Inhba	17285438	cdna:known chromosome:NCBIM37:13:16103684:16119021:1 g	ENSMUST00000042603 // ENSEMBL // cdna:known chromosome:NCBIM37:13:16103684:16119021:1 g	ENSMUST00000042603 // Mm.8042 // brain| connective tissue| embryonic tissue| extraembry	Inhba	chr13	ENSMUST00000042603 // Inhba // inhibin beta-A // 13 A1|13 10.0 cM // 16323 /// NM_00838	Cytokine-cytokine receptor interaction, TGF-beta signaling pathway
256	1e-06	-11.713	100	4	LOC100861570	17278769	Mus musculus Im snoRNA 1 (LOC100861570), small nucleolar RNA.	NR_046304 // RefSeq // Mus musculus Im snoRNA 1 (LOC100861570), small nucleolar RNA	AB063319 // Mm.293263 // brain| connective tissue| embryonic tissue| extraembryonic tis	LOC100861570	chr12	NR_046304 // LOC100861570 // Im snoRNA 1 // --- // 100861570 /// AB063319 // Rian // RN
364	2.7e-06	-10.41	100	4	Msn	17536364	Mus musculus moesin (Msn), mRNA.	NM_010833 // RefSeq // Mus musculus moesin (Msn), mRNA	NM_010833 // Mm.138876 // bladder| blood| bone| bone marrow| brain| connective tissue|	Msn	chrX	NM_010833 // Msn // moesin // X C3|X // 17698 /// ENSMUST00000117399 // Msn // moesin /	Leukocyte transendothelial migration, Regulation of actin cytoskeleton
157	3e-07	-13.709	100	4	Ncf1	17453288	Mus musculus neutrophil cytosolic factor 1 (Ncf1), mRNA.	NM_010876 // RefSeq // Mus musculus neutrophil cytosolic factor 1 (Ncf1), mRNA	NM_010876 // Mm.425296 // bladder| bone| bone marrow| brain| embryonic tissue| inner ea	Ncf1	chr5	NM_010876 // Ncf1 // neutrophil cytosolic factor 1 // 5 G2|5 74.0 cM // 17969 /// ENSMU	fMLP induced chemokine gene expression in HMC-1 cells, Chemokine signaling pathway, Fc gamma R-mediated phagocytosis, Leishmaniasis, Leukocyte transendothelial migration, Osteoclast differentiation, Phagosome
353	2.5e-06	-10.505	100	4	Oas2	17452054	Mus musculus 2'-5' oligoadenylate synthetase 2 (Oas2), mRNA.	NM_145227 // RefSeq // Mus musculus 2'-5' oligoadenylate synthetase 2 (Oas2), mRNA	NM_145227 // Mm.260926 // embryonic tissue| eye| liver| lung| lymph node| mammary gland	Oas2	chr5	NM_145227 // Oas2 // 2'-5' oligoadenylate synthetase 2 // 5 F|5 67.2 cM // 246728 /// E	Hepatitis C
532	9e-06	-8.994	100	4	Parp12	17466060	Mus musculus poly (ADP-ribose) polymerase family, member 12 (Par	NM_172893 // RefSeq // Mus musculus poly (ADP-ribose) polymerase family, member 12 (Par	NM_172893 // Mm.268462 // adrenal gland| bladder| blood| bone| bone marrow| brain| embr	Parp12	chr6	NM_172893 // Parp12 // poly (ADP-ribose) polymerase family, member 12 // 6 B1|6 // 2437
56	< 1e-07	-17.713	100	4	Plekho2	17528274	Mus musculus pleckstrin homology domain containing, family O mem	NM_153119 // RefSeq // Mus musculus pleckstrin homology domain containing, family O mem	NM_153119 // Mm.247303 // blood| bone| bone marrow| brain| connective tissue| embryonic	Plekho2	chr9	NM_153119 // Plekho2 // pleckstrin homology domain containing, family O member 2 // 9 C	Cytokine-cytokine receptor interaction
885	5.28e-05	-7.199	100	4	Ptplad2	17427051	cdna:known chromosome:NCBIM37:4:88056245:88084832:-1 g	ENSMUST00000151280 // ENSEMBL // cdna:known chromosome:NCBIM37:4:88056245:88084832:-1 g	ENSMUST00000151280 // Mm.386788 // bone marrow| embryonic tissue| epididymis| inner ear	Ptplad2	chr4	ENSMUST00000151280 // Ptplad2 // protein tyrosine phosphatase-like A domain containing
786	3.35e-05	-7.633	100	4	Rhoh	17437830	Mus musculus ras homolog gene family, member H (Rhoh), mRNA.	NM_001081105 // RefSeq // Mus musculus ras homolog gene family, member H (Rhoh), mRNA	NM_001081105 // Mm.20323 // bone marrow| brain| embryonic tissue| inner ear| liver| lym	Rhoh	chr5	NM_001081105 // Rhoh // ras homolog gene family, member H // 5|5 D // 74734 /// ENSMUST	Leukocyte transendothelial migration
187	4e-07	-12.967	100	4	Rnasel	17218328	Mus musculus ribonuclease L (2', 5'-oligoisoadenylate synthetase	NM_011882 // RefSeq // Mus musculus ribonuclease L (2', 5'-oligoisoadenylate synthetase	NM_011882 // Mm.259254 // bladder| blood| bone marrow| brain| dorsal root ganglion| emb	Rnasel	chr1	NM_011882 // Rnasel // ribonuclease L (2', 5'-oligoisoadenylate synthetase-dependent) /	Hepatitis C
983	7.68e-05	-6.856	100	4	Socs3	17272619	Mus musculus suppressor of cytokine signaling 3 (Socs3), mRNA.	NM_007707 // RefSeq // Mus musculus suppressor of cytokine signaling 3 (Socs3), mRNA	NM_007707 // Mm.3468 // bladder| blood| bone| bone marrow| brain| dorsal root ganglion|	Socs3	chr11	NM_007707 // Socs3 // suppressor of cytokine signaling 3 // 11 E2|11 // 12702 /// ENSMU	IL-2 Receptor Beta Chain in T cell Activation, IL22 Soluble Receptor Signaling Pathway , Adipocytokine signaling pathway, Hepatitis C, Insulin signaling pathway, Jak-STAT signaling pathway, Osteoclast differentiation, Type II diabetes mellitus, Ubiquitin mediated proteolysis
902	5.66e-05	-7.134	100	4	Spic	17243943	cdna:known chromosome:NCBIM37:10:88137517:88145768:-1	ENSMUST00000004473 // ENSEMBL // cdna:known chromosome:NCBIM37:10:88137517:88145768:-1	ENSMUST00000004473 // Mm.21642 // bone| embryonic tissue| lymph node| spleen| thymus| c	Spic	chr10	ENSMUST00000004473 // Spic // Spi-C transcription factor (Spi-1/PU.1 related) // 10|10
534	9.1e-06	-8.985	100	4	Tfpi	17387407	cdna:known chromosome:NCBIM37:2:84273012:84315437:-1 g	ENSMUST00000111718 // ENSEMBL // cdna:known chromosome:NCBIM37:2:84273012:84315437:-1 g	ENSMUST00000111718 // Mm.124316 // bone| bone marrow| brain| connective tissue| dorsal	Tfpi	chr2	ENSMUST00000111718 // Tfpi // tissue factor pathway inhibitor // 2 D|2 // 21788 /// NM_	Extrinsic Prothrombin Activation Pathway, Complement and coagulation cascades
1721	0.0007003	-5.056	33	3.8	Akr1d1	17457330	Mus musculus aldo-keto reductase family 1, member D1 (Akr1d1), m	NM_145364 // RefSeq // Mus musculus aldo-keto reductase family 1, member D1 (Akr1d1), m	NM_145364 // Mm.262635 // embryonic tissue| kidney| liver| muscle| skin| spleen| fetus|	Akr1d1	chr6	NM_145364 // Akr1d1 // aldo-keto reductase family 1, member D1 // 6 B1|6 // 208665 ///	Metabolic pathways, Primary bile acid biosynthesis, Steroid hormone biosynthesis
645	1.72e-05	-8.301	100	3.8	Cd200r1	17325861	Mus musculus CD200 receptor 1 (Cd200r1), mRNA.	NM_021325 // RefSeq // Mus musculus CD200 receptor 1 (Cd200r1), mRNA	NM_021325 // Mm.416152 // blood| bone marrow| embryonic tissue| liver| mammary gland| o	Cd200r1	chr16	NM_021325 // Cd200r1 // CD200 receptor 1 // 16|16 // 57781 /// ENSMUST00000057488 // Cd
258	1.1e-06	-11.638	100	3.8	Cdh5	17504399	Mus musculus cadherin 5 (Cdh5), mRNA.	NM_009868 // RefSeq // Mus musculus cadherin 5 (Cdh5), mRNA	NM_009868 // Mm.21767 // bladder| brain| embryonic tissue| extraembryonic tissue| eye|	Cdh5	chr8	NM_009868 // Cdh5 // cadherin 5 // 8 D3|8 51.0 cM // 12562 /// ENSMUST00000034339 // Cd	Cell adhesion molecules (CAMs), Leukocyte transendothelial migration
407	3.6e-06	-10.045	100	3.8	Cxcl1	17438987	Mus musculus chemokine (C-X-C motif) ligand 1 (Cxcl1), mRNA.	NM_008176 // RefSeq // Mus musculus chemokine (C-X-C motif) ligand 1 (Cxcl1), mRNA	NM_008176 // Mm.21013 // adipose tissue| connective tissue| embryonic tissue| fertilize	Cxcl1	chr5	NM_008176 // Cxcl1 // chemokine (C-X-C motif) ligand 1 // 5 E-F|5 51.0 cM // 14825 ///	Amoebiasis, Chemokine signaling pathway, Cytokine-cytokine receptor interaction, Epithelial cell signaling in Helicobacter pylori infection, NOD-like receptor signaling pathway, Rheumatoid arthritis
541	9.5e-06	-8.93	100	3.8	Cyp7b1	17404245	Mus musculus cytochrome P450, family 7, subfamily b, polypeptide	NM_007825 // RefSeq // Mus musculus cytochrome P450, family 7, subfamily b, polypeptide	NM_007825 // Mm.316000 // brain| embryonic tissue| eye| kidney| liver| mammary gland| m	Cyp7b1	chr3	NM_007825 // Cyp7b1 // cytochrome P450, family 7, subfamily b, polypeptide 1 // 3 A1|3	Primary bile acid biosynthesis, Steroid hormone biosynthesis
769	3.15e-05	-7.691	100	3.8	Ddah1	17403439	Mus musculus dimethylarginine dimethylaminohydrolase 1 (Ddah1),	NM_026993 // RefSeq // Mus musculus dimethylarginine dimethylaminohydrolase 1 (Ddah1),	NM_026993 // Mm.234247 // bone| brain| connective tissue| dorsal root ganglion| embryon	Ddah1	chr3	NM_026993 // Ddah1 // dimethylarginine dimethylaminohydrolase 1 // 3|3 H3 // 69219 ///
490	6.8e-06	-9.306	100	3.8	Fat4	17397185	Mus musculus FAT tumor suppressor homolog 4 (Drosophila) (Fat4),	NM_183221 // RefSeq // Mus musculus FAT tumor suppressor homolog 4 (Drosophila) (Fat4),	NM_183221 // Mm.316210 // bone| brain| embryonic tissue| eye| inner ear| liver| lung| m	Fat4	chr3	NM_183221 // Fat4 // FAT tumor suppressor homolog 4 (Drosophila) // 3 B|3 // 329628 ///
438	4.5e-06	-9.78	100	3.8	Fkbp10	17256365	Mus musculus FK506 binding protein 10 (Fkbp10), transcript varia	NM_010221 // RefSeq // Mus musculus FK506 binding protein 10 (Fkbp10), transcript varia	NM_010221 // Mm.3894 // adipose tissue| bladder| bone| bone marrow| brain| connective t	Fkbp10	chr11	NM_010221 // Fkbp10 // FK506 binding protein 10 // 11 D|11 58.0 cM // 14230 /// NM_0011
589	1.22e-05	-8.664	100	3.8	Fos	17277387	Mus musculus FBJ osteosarcoma oncogene (Fos), mRNA.	NM_010234 // RefSeq // Mus musculus FBJ osteosarcoma oncogene (Fos), mRNA	NM_010234 // Mm.246513 // bladder| bone| bone marrow| brain| dorsal root ganglion| embr	Fos	chr12	NM_010234 // Fos // FBJ osteosarcoma oncogene // 12 D2|12 40.0 cM // 14281 /// ENSMUST0	B Cell Survival Pathway, BCR Signaling Pathway, Cadmium induces DNA synthesis and proliferation in macrophages, EGF Signaling Pathway, EPO Signaling Pathway, Fc Epsilon Receptor I Signaling in Mast Cells, IGF-1 Signaling Pathway, IL 2 signaling pathway, IL 3 signaling pathway, IL 6 signaling pathway, IL-2 Receptor Beta Chain in T cell Activation, Inhibition of Cellular Proliferation by Gleevec, I…
879	5.09e-05	-7.234	100	3.8	Gria3	17534385	Mus musculus glutamate receptor, ionotropic, AMPA3 (alpha 3) (Gr	NM_016886 // RefSeq // Mus musculus glutamate receptor, ionotropic, AMPA3 (alpha 3) (Gr	NM_016886 // Mm.327681 // brain| connective tissue| embryonic tissue| eye| liver| lung|	Gria3	chrX	NM_016886 // Gria3 // glutamate receptor, ionotropic, AMPA3 (alpha 3) // X A3.3-A4|X 13	Long-term depression, Neuroactive ligand-receptor interaction
1424	0.0003489	-5.587	67	3.8	Igsf10	17405489	Mus musculus immunoglobulin superfamily, member 10 (Igsf10),	NM_001162884 // RefSeq // Mus musculus immunoglobulin superfamily, member 10 (Igsf10),	NM_001162884 // Mm.228086 // bladder| bone marrow| brain| embryonic tissue| eye| heart|	Igsf10	chr3	NM_001162884 // Igsf10 // immunoglobulin superfamily, member 10 // 3 D|3 // 242050 ///
189	4e-07	-12.919	100	3.8	Il10rb	17327054	Mus musculus interleukin 10 receptor, beta (Il10rb), mRNA.	NM_008349 // RefSeq // Mus musculus interleukin 10 receptor, beta (Il10rb), mRNA	NM_008349 // Mm.4154 // adrenal gland| bone| bone marrow| brain| connective tissue| emb	Il10rb	chr16	NM_008349 // Il10rb // interleukin 10 receptor, beta // 16 C3.3|16 63.11 cM // 16155 //	IL-10 Anti-inflammatory Signaling Pathway, Cytokine-cytokine receptor interaction, Jak-STAT signaling pathway, Toxoplasmosis
522	8.5e-06	-9.053	100	3.8	Il2rb	17319009	Mus musculus interleukin 2 receptor, beta chain (Il2rb), mRNA.	NM_008368 // RefSeq // Mus musculus interleukin 2 receptor, beta chain (Il2rb), mRNA	NM_008368 // Mm.35287 // bladder| bone| embryonic tissue| extraembryonic tissue| heart|	Il2rb	chr15	NM_008368 // Il2rb // interleukin 2 receptor, beta chain // 15 E|15 43.3 cM // 16185 //	IL 2 signaling pathway, IL-2 Receptor Beta Chain in T cell Activation, Cytokine-cytokine receptor interaction, Endocytosis, Jak-STAT signaling pathway
816	3.76e-05	-7.521	100	3.8	Lgals9	17266520	Mus musculus lectin, galactose binding, soluble 9 (Lgals9), tran	NM_010708 // RefSeq // Mus musculus lectin, galactose binding, soluble 9 (Lgals9), tran	NM_010708 // Mm.341434 // blood| bone marrow| brain| embryonic tissue| extraembryonic t	Lgals9	chr11	NM_010708 // Lgals9 // lectin, galactose binding, soluble 9 // 11 B5|11 // 16859 /// NM
355	2.6e-06	-10.485	100	3.8	Lilra6	17485609	Mus musculus leukocyte immunoglobulin-like receptor, subfamily A	NR_028115 // RefSeq // Mus musculus leukocyte immunoglobulin-like receptor, subfamily A	NR_028115 // Mm.440989 // bone marrow| embryonic tissue| oviduct| spleen| thymus| cleav	Lilra6	chr7	NR_028115 // Lilra6 // leukocyte immunoglobulin-like receptor, subfamily A (with TM dom	Osteoclast differentiation
601	1.3e-05	-8.593	100	3.8	Nt5dc2	17298364	Mus musculus 5'-nucleotidase domain containing 2 (Nt5dc2), mRNA.	NM_027289 // RefSeq // Mus musculus 5'-nucleotidase domain containing 2 (Nt5dc2), mRNA	NM_027289 // Mm.261681 // adipose tissue| blood| bone| bone marrow| brain| embryonic ti	Nt5dc2	chr14	NM_027289 // Nt5dc2 // 5'-nucleotidase domain containing 2 // 14 B|14 // 70021 /// ENSM
932	6.35e-05	-7.029	100	3.8	Nts	17244601	Mus musculus neurotensin (Nts), mRNA.	NM_024435 // RefSeq // Mus musculus neurotensin (Nts), mRNA	NM_024435 // Mm.64201 // brain| embryonic tissue| heart| intestine| lymph node| testis|	Nts	chr10	NM_024435 // Nts // neurotensin // 10 D1|10 // 67405 /// ENSMUST00000020040 // Nts // n
446	4.9e-06	-9.695	100	3.8	Oas1a	17452126	Mus musculus 2'-5' oligoadenylate synthetase 1A (Oas1a), mRNA.	NM_145211 // RefSeq // Mus musculus 2'-5' oligoadenylate synthetase 1A (Oas1a), mRNA	NM_145211 // Mm.14301 // bone marrow| extraembryonic tissue| intestine| liver| lung| ly	Oas1a	chr5	NM_145211 // Oas1a // 2'-5' oligoadenylate synthetase 1A // 5 F|5 67.0 cM // 246730 ///
542	9.5e-06	-8.93	100	3.8	Olfm4	17302279	Mus musculus olfactomedin 4 (Olfm4), mRNA.	NM_001030294 // RefSeq // Mus musculus olfactomedin 4 (Olfm4), mRNA	NM_001030294 // Mm.26456 // bone| bone marrow| brain| dorsal root ganglion| embryonic t	Olfm4	chr14	NM_001030294 // Olfm4 // olfactomedin 4 // 14 D3|14 // 380924 /// ENSMUST00000088735 //
197	5e-07	-12.759	100	3.8	Pdpn	17432440	Mus musculus podoplanin (Pdpn), mRNA.	NM_010329 // RefSeq // Mus musculus podoplanin (Pdpn), mRNA	NM_010329 // Mm.2976 // brain| connective tissue| embryonic tissue| eye| inner ear| int	Pdpn	chr4	NM_010329 // Pdpn // podoplanin // 4 E1|4 // 14726 /// ENSMUST00000030317 // Pdpn // po
686	2.11e-05	-8.089	100	3.8	Samsn1	17331543	Mus musculus SAM domain, SH3 domain and nuclear localization sig	NM_023380 // RefSeq // Mus musculus SAM domain, SH3 domain and nuclear localization sig	NM_023380 // Mm.131406 // blood| bone marrow| eye| joint| lung| lymph node| mammary gla	Samsn1	chr16	NM_023380 // Samsn1 // SAM domain, SH3 domain and nuclear localization signals, 1 // 16
1243	0.000196	-6.051	100	3.8	Tagap	17333023	Mus musculus T cell activation Rho GTPase activating protein (Ta	NM_145968 // RefSeq // Mus musculus T cell activation Rho GTPase activating protein (Ta	NM_145968 // Mm.119680 // bone| bone marrow| embryonic tissue| kidney| liver| lung| lym	Tagap	chr17	NM_145968 // Tagap // T cell activation Rho GTPase activating protein // 17 A1|17 // 72
528	8.7e-06	-9.034	100	3.8	Trem2	17338416	Mus musculus triggering receptor expressed on myeloid cells 2 (T	NM_031254 // RefSeq // Mus musculus triggering receptor expressed on myeloid cells 2 (T	NM_031254 // Mm.261623 // blood| bone marrow| brain| embryonic tissue| extraembryonic t	Trem2	chr17	NM_031254 // Trem2 // triggering receptor expressed on myeloid cells 2 // 17 C|17 // 83	Osteoclast differentiation
397	3.4e-06	-10.112	100	3.8	Trim25	17255026	Mus musculus tripartite motif-containing 25 (Trim25), mRNA.	NM_009546 // RefSeq // Mus musculus tripartite motif-containing 25 (Trim25), mRNA	NM_009546 // Mm.248445 // bone| bone marrow| brain| connective tissue| embryonic tissue	Trim25	chr11	NM_009546 // Trim25 // tripartite motif-containing 25 // 11 C|11 // 217069 /// ENSMUST0	RIG-I-like receptor signaling pathway
559	1.02e-05	-8.86	100	3.7	AF357355	17278775	Mus musculus snoRNA AF357355 (AF357355), small nucleolar RNA.	NR_028433 // RefSeq // Mus musculus snoRNA AF357355 (AF357355), small nucleolar RNA		AF357355	chr12	NR_028433 // AF357355 // snoRNA AF357355 // 12 F1|12 // 100303646 /// AF357355 // AF357
93	< 1e-07	-15.886	100	3.7	Cd48	17219397	cdna:known chromosome:NCBIM37:1:173612141:173635380:1	ENSMUST00000068584 // ENSEMBL // cdna:known chromosome:NCBIM37:1:173612141:173635380:1	ENSMUST00000068584 // Mm.1738 // blood| bone| bone marrow| brain| epididymis| joint| ki	Cd48	chr1	ENSMUST00000068584 // Cd48 // CD48 antigen // 1 H3|1 93.3 cM // 12506 /// NM_007649 //	Natural killer cell mediated cytotoxicity
1242	0.0001955	-6.053	100	3.7	Cxcl11	17449725	Mus musculus chemokine (C-X-C motif) ligand 11 (Cxcl11), transcr	NR_038116 // RefSeq // Mus musculus chemokine (C-X-C motif) ligand 11 (Cxcl11), transcr	NR_038116 // Mm.131723 // bladder| blood| bone marrow| brain| eye| kidney| liver| lung|	Cxcl11	chr5	NR_038116 // Cxcl11 // chemokine (C-X-C motif) ligand 11 // 5|5 E3 // 56066 /// NM_0194	Chemokine signaling pathway, Cytokine-cytokine receptor interaction, Toll-like receptor signaling pathway
406	3.6e-06	-10.046	100	3.7	Ddx58	17423987	Mus musculus DEAD (Asp-Glu-Ala-Asp) box polypeptide 58 (Ddx58),	NM_172689 // RefSeq // Mus musculus DEAD (Asp-Glu-Ala-Asp) box polypeptide 58 (Ddx58),	NM_172689 // Mm.86382 // bone marrow| brain| embryonic tissue| extraembryonic tissue| e	Ddx58	chr4	NM_172689 // Ddx58 // DEAD (Asp-Glu-Ala-Asp) box polypeptide 58 // 4 A5|4 // 230073 ///	Cytosolic DNA-sensing pathway, Hepatitis C, RIG-I-like receptor signaling pathway
498	7.2e-06	-9.25	100	3.7	Emcn	17402981	cdna:known chromosome:NCBIM37:3:137004031:137095149:1	ENSMUST00000122064 // ENSEMBL // cdna:known chromosome:NCBIM37:3:137004031:137095149:1	ENSMUST00000122064 // Mm.27343 // brain| embryonic tissue| extraembryonic tissue| eye|	Emcn	chr3	ENSMUST00000122064 // Emcn // endomucin // 3 G3|3 // 59308 /// NM_001163522 // Emcn //
348	2.4e-06	-10.543	100	3.7	Evi2a	17266590	Mus musculus ecotropic viral integration site 2a (Evi2a), tra	NM_001033711 // RefSeq // Mus musculus ecotropic viral integration site 2a (Evi2a), tra	NM_001033711 // Mm.439665 // bladder| blood| bone| bone marrow| brain| embryonic tissue	Evi2a	chr11	NM_001033711 // Evi2a // ecotropic viral integration site 2a // 11 B5|11 46.13 cM // 14
293	1.5e-06	-11.187	100	3.7	Fam20a	17271281	Mus musculus family with sequence similarity 20, member A (Fam20	NM_153782 // RefSeq // Mus musculus family with sequence similarity 20, member A (Fam20	NM_153782 // Mm.208662 // bladder| bone| bone marrow| brain| connective tissue| embryon	Fam20a	chr11	NM_153782 // Fam20a // family with sequence similarity 20, member A // 11 E1|11 // 2086
459	5.5e-06	-9.553	100	3.7	Fcgr2b	17229607	Mus musculus Fc receptor, IgG, low affinity IIb (Fcgr2b), tra	NM_001077189 // RefSeq // Mus musculus Fc receptor, IgG, low affinity IIb (Fcgr2b), tra	NM_001077189 // Mm.425062 // blood| bone| bone marrow| embryonic tissue| inner ear| liv	Fcgr2b	chr1	NM_001077189 // Fcgr2b // Fc receptor, IgG, low affinity IIb // 1 H3|1 92.3 cM // 14130	B Lymphocyte Cell Surface Molecules, B cell receptor signaling pathway, Fc gamma R-mediated phagocytosis, Osteoclast differentiation, Phagosome, Staphylococcus aureus infection, Systemic lupus erythematosus
273	1.2e-06	-11.482	100	3.7	Fli1	17525310	Mus musculus Friend leukemia integration 1 (Fli1), mRNA.	NM_008026 // RefSeq // Mus musculus Friend leukemia integration 1 (Fli1), mRNA	NM_008026 // Mm.258908 // adrenal gland| bladder| blood| bone| bone marrow| brain| dors	Fli1	chr9	NM_008026 // Fli1 // Friend leukemia integration 1 // 9 A4|9 16.0 cM // 14247 /// ENSMU
219	7e-07	-12.257	100	3.7	Fmnl1	17257100	Mus musculus formin-like 1 (Fmnl1), transcript variant 1, mRNA.	NM_019679 // RefSeq // Mus musculus formin-like 1 (Fmnl1), transcript variant 1, mRNA	NM_019679 // Mm.138913 // blood| bone marrow| brain| embryonic tissue| kidney| mammary	Fmnl1	chr11	NM_019679 // Fmnl1 // formin-like 1 // 11 D|11 // 57778 /// NM_001077698 // Fmnl1 // fo
1373	0.000301	-5.704	50	3.7	Gzmb	17307033	Mus musculus granzyme B (Gzmb), mRNA.	NM_013542 // RefSeq // Mus musculus granzyme B (Gzmb), mRNA	NM_013542 // Mm.14874 // blood| bone marrow| embryonic tissue| extraembryonic tissue| l	Gzmb	chr14	NM_013542 // Gzmb // granzyme B // 14 D3|14 20.5 cM // 14939 /// ENSMUST00000015581 //	Apoptotic DNA fragmentation and tissue homeostasis, Caspase Cascade in Apoptosis, CTL mediated immune response against target cells , D4-GDI Signaling Pathway, Granzyme A mediated Apoptosis Pathway, Allograft rejection, Autoimmune thyroid disease, Graft-versus-host disease, Natural killer cell mediated cytotoxicity, Type I diabetes mellitus
208	6e-07	-12.398	100	3.7	Itga4	17372307	Mus musculus integrin alpha 4 (Itga4), mRNA.	NM_010576 // RefSeq // Mus musculus integrin alpha 4 (Itga4), mRNA	NM_010576 // Mm.31903 // bladder| bone marrow| brain| dorsal root ganglion| embryonic t	Itga4	chr2	NM_010576 // Itga4 // integrin alpha 4 // 2 C3|2 46.0 cM // 16401 /// ENSMUST0000009997	Adhesion Molecules on Lymphocyte, Monocyte and its Surface Molecules, Arrhythmogenic right ventricular cardiomyopathy (ARVC), Cell adhesion molecules (CAMs), Dilated cardiomyopathy, ECM-receptor interaction, Focal adhesion, Hematopoietic cell lineage, Hypertrophic cardiomyopathy (HCM), Intestinal immune network for IgA production, Leishmaniasis, Leukocyte transendothelial migration, Regulation of…
585	1.19e-05	-8.688	100	3.7	Loxl1	17527694	Mus musculus lysyl oxidase-like 1 (Loxl1), mRNA.	NM_010729 // RefSeq // Mus musculus lysyl oxidase-like 1 (Loxl1), mRNA	NM_010729 // Mm.250492 // bladder| bone| brain| connective tissue| embryonic tissue| ex	Loxl1	chr9	NM_010729 // Loxl1 // lysyl oxidase-like 1 // 9 B|9 33.0 cM // 16949 /// ENSMUST0000006
688	2.14e-05	-8.075	100	3.7	Mir493	17278690	Mus musculus microRNA 493 (Mir493), microRNA.	NR_030573 // RefSeq // Mus musculus microRNA 493 (Mir493), microRNA		Mir493	chr12	NR_030573 // Mir493 // microRNA 493 // 12|12 // 100124466 /// NR_030573 // Mir493 // mi
126	2e-07	-14.591	100	3.7	Myo7a	17493467	Mus musculus myosin VIIA (Myo7a), transcript variant 1, mRNA.	NM_001256081 // RefSeq // Mus musculus myosin VIIA (Myo7a), transcript variant 1, mRNA	NM_001256081 // Mm.1403 // bone| bone marrow| brain| embryonic tissue| extraembryonic t	Myo7a	chr7	NM_001256081 // Myo7a // myosin VIIA // 7 E2|7 48.1 cM // 17921 /// NM_008663 // Myo7a
182	4e-07	-13.044	100	3.7	Pde11a	17386725	cdna:known chromosome:NCBIM37:2:75827969:76176831:-1 g	ENSMUST00000099992 // ENSEMBL // cdna:known chromosome:NCBIM37:2:75827969:76176831:-1 g	ENSMUST00000099992 // Mm.246613 // embryonic tissue| skin| stomach| thymus| organogenes	Pde11a	chr2	ENSMUST00000099992 // Pde11a // phosphodiesterase 11A // 2 C3|2 // 241489 /// NM_001081	Purine metabolism
630	1.6e-05	-8.375	100	3.7	Pla1a	17330359	Mus musculus phospholipase A1 member A (Pla1a), mRNA.	NM_134102 // RefSeq // Mus musculus phospholipase A1 member A (Pla1a), mRNA	NM_134102 // Mm.279805 // bladder| bone marrow| brain| embryonic tissue| extraembryonic	Pla1a	chr16	NM_134102 // Pla1a // phospholipase A1 member A // 16 B4|16 28.4 cM // 85031 /// ENSMUS
413	3.8e-06	-9.99	100	3.7	Plat	17499962	Mus musculus plasminogen activator, tissue (Plat), mRNA.	NM_008872 // RefSeq // Mus musculus plasminogen activator, tissue (Plat), mRNA	NM_008872 // Mm.154660 // bladder| bone| bone marrow| brain| connective tissue| dorsal	Plat	chr8	NM_008872 // Plat // plasminogen activator, tissue // 8 A2|8 9.0 cM // 18791 /// ENSMUS	Fibrinolysis Pathway, Platelet Amyloid Precursor Protein Pathway, Complement and coagulation cascades
476	6.1e-06	-9.443	100	3.7	Runx1	17332236	Mus musculus runt related transcription factor 1 (Runx1), tra	NM_001111021 // RefSeq // Mus musculus runt related transcription factor 1 (Runx1), tra	NM_001111021 // Mm.4081 // bladder| blood| bone| bone marrow| brain| connective tissue|	Runx1	chr16	NM_001111021 // Runx1 // runt related transcription factor 1 // 16 C4|16 62.2 cM // 123	Acute myeloid leukemia, Chronic myeloid leukemia, Pathways in cancer
1035	9.24e-05	-6.692	100	3.7	S1pr3	17287325	Mus musculus sphingosine-1-phosphate receptor 3 (S1pr3), mRNA.	NM_010101 // RefSeq // Mus musculus sphingosine-1-phosphate receptor 3 (S1pr3), mRNA	NM_010101 // Mm.136736 // bladder| bone| brain| connective tissue| dorsal root ganglion	S1pr3	chr13	NM_010101 // S1pr3 // sphingosine-1-phosphate receptor 3 // 13|13 B1 // 13610 /// ENSMU	Neuroactive ligand-receptor interaction
255	1e-06	-11.714	100	3.7	Selplg	17440768	Mus musculus selectin, platelet (p-selectin) ligand (Selplg), mR	NM_009151 // RefSeq // Mus musculus selectin, platelet (p-selectin) ligand (Selplg), mR	NM_009151 // Mm.332590 // bladder| blood| bone marrow| brain| embryonic tissue| heart|	Selplg	chr5	NM_009151 // Selplg // selectin, platelet (p-selectin) ligand // 5 F|5 64.0 cM // 20345	Cell adhesion molecules (CAMs), Staphylococcus aureus infection
79	< 1e-07	-16.476	100	3.7	Sepn1	17431315	Mus musculus selenoprotein N, 1 (Sepn1), mRNA.	NM_029100 // RefSeq // Mus musculus selenoprotein N, 1 (Sepn1), mRNA	NM_029100 // Mm.29773 // adrenal gland| bladder| blood| bone| bone marrow| brain| conne	Sepn1	chr4	NM_029100 // Sepn1 // selenoprotein N, 1 // 4 D3|4 // 74777 /// BC043665 // Sepn1 // se
238	8e-07	-12.007	100	3.7	Sla	17317637	cdna:known chromosome:NCBIM37:15:66612381:66663208:-1	ENSMUST00000164163 // ENSEMBL // cdna:known chromosome:NCBIM37:15:66612381:66663208:-1	ENSMUST00000164163 // Mm.7601 // blood| bone| bone marrow| brain| embryonic tissue| inn	Sla	chr15	ENSMUST00000164163 // Sla // src-like adaptor // 15 D2|15 37.5 cM // 20491 /// NM_00919
1031	9.16e-05	-6.7	100	3.7	Stx11	17239354	Mus musculus syntaxin 11 (Stx11), transcript variant 1, mRNA.	NM_029075 // RefSeq // Mus musculus syntaxin 11 (Stx11), transcript variant 1, mRNA	NM_029075 // Mm.248648 // bladder| bone| bone marrow| brain| connective tissue| extraem	Stx11	chr10	NM_029075 // Stx11 // syntaxin 11 // 10 A1|10 // 74732 /// ENSMUST00000042861 // Stx11	SNARE interactions in vesicular transport
762	3.08e-05	-7.713	100	3.7	Ttyh3	17454574	Mus musculus tweety homolog 3 (Drosophila) (Ttyh3), mRNA.	NM_175274 // RefSeq // Mus musculus tweety homolog 3 (Drosophila) (Ttyh3), mRNA	NM_175274 // Mm.28947 // bone marrow| brain| dorsal root ganglion| embryonic tissue| ex	Ttyh3	chr5	NM_175274 // Ttyh3 // tweety homolog 3 (Drosophila) // 5 G2|5 // 78339 /// ENSMUST00000
477	6.1e-06	-9.44	100	3.7	Vmn1r175	17487666	Mus musculus vomeronasal 1 receptor 175 (Vmn1r175), mRNA.	NM_001166727 // RefSeq // Mus musculus vomeronasal 1 receptor 175 (Vmn1r175), mRNA	NM_001166727 // Mm.480269 // --- /// ENSMUST00000166141 // Mm.480269 // ---	Vmn1r175	chr7	NM_001166727 // Vmn1r175 // vomeronasal 1 receptor 175 // 7 A3|7 // 622222 /// ENSMUST0
291	1.5e-06	-11.192	100	3.6	AI662270	17254194	Mus musculus expressed sequence AI662270 (AI662270), non-coding	NR_015519 // RefSeq // Mus musculus expressed sequence AI662270 (AI662270), non-coding	NR_015519 // Mm.295569 // bladder| blood| bone marrow| embryonic tissue| heart| joint|	AI662270	chr11	NR_015519 // AI662270 // expressed sequence AI662270 // 11 C|11 // 100043636 /// NR_015
320	1.9e-06	-10.83	100	3.6	Alox5ap	17444961	Mus musculus arachidonate 5-lipoxygenase activating protein (Alo	NM_009663 // RefSeq // Mus musculus arachidonate 5-lipoxygenase activating protein (Alo	NM_009663 // Mm.19844 // bone| bone marrow| embryonic tissue| extraembryonic tissue| he	Alox5ap	chr5	NM_009663 // Alox5ap // arachidonate 5-lipoxygenase activating protein // 5 G3|5 // 116	Eicosanoid Metabolism
235	8e-07	-12.041	100	3.6	AU020206	17492239	PREDICTED: Mus musculus expressed sequence AU020206 (AU020206),	XR_105121 // RefSeq // PREDICTED: Mus musculus expressed sequence AU020206 (AU020206),	XR_105121 // Mm.200422 // bladder| bone| bone marrow| brain| embryonic tissue| eye| fer	AU020206	chr7	XR_105121 // AU020206 // expressed sequence AU020206 // 7|7 // 100504230
423	4.2e-06	-9.866	100	3.6	Btk	17544491	Mus musculus Bruton agammaglobulinemia tyrosine kinase (Btk), mR	NM_013482 // RefSeq // Mus musculus Bruton agammaglobulinemia tyrosine kinase (Btk), mR	NM_013482 // Mm.4475 // blood| bone marrow| embryonic tissue| fertilized ovum| inner ea	Btk	chrX	NM_013482 // Btk // Bruton agammaglobulinemia tyrosine kinase // X E3|X 51.0 cM // 1222	BCR Signaling Pathway, Fc Epsilon Receptor I Signaling in Mast Cells, Phosphoinositides and their downstream targets., B cell receptor signaling pathway, Fc epsilon RI signaling pathway, Osteoclast differentiation, Primary immunodeficiency
958	7.11e-05	-6.926	100	3.6	Cdh2	17352884	cdna:known chromosome:NCBIM37:18:16747386:16967755:-1	ENSMUST00000025166 // ENSEMBL // cdna:known chromosome:NCBIM37:18:16747386:16967755:-1	ENSMUST00000025166 // Mm.257437 // bone| bone marrow| brain| connective tissue| dorsal	Cdh2	chr18	ENSMUST00000025166 // Cdh2 // cadherin 2 // 18 A1|18 6.0 cM // 12558 /// NM_007664 // C	Arrhythmogenic right ventricular cardiomyopathy (ARVC), Cell adhesion molecules (CAMs)
463	5.6e-06	-9.528	100	3.6	Col6a1	17242177	cdna:known chromosome:NCBIM37:10:76171537:76188913:-1	ENSMUST00000001147 // ENSEMBL // cdna:known chromosome:NCBIM37:10:76171537:76188913:-1	ENSMUST00000001147 // Mm.2509 // adipose tissue| bladder| bone| bone marrow| connective	Col6a1	chr10	ENSMUST00000001147 // Col6a1 // collagen, type VI, alpha 1 // 10 B5-C1|10 41.1 cM // 12	ECM-receptor interaction, Focal adhesion, Protein digestion and absorption
672	1.99e-05	-8.151	100	3.6	Edil3	17288992	Mus musculus EGF-like repeats and discoidin I-like domains 3	NM_001037987 // RefSeq // Mus musculus EGF-like repeats and discoidin I-like domains 3	NM_001037987 // Mm.125580 // bone| brain| connective tissue| dorsal root ganglion| embr	Edil3	chr13	NM_001037987 // Edil3 // EGF-like repeats and discoidin I-like domains 3 // 13 C3|13 //
199	5e-07	-12.729	100	3.6	Ftl1	17477832	Mus musculus ferritin light chain 1 (Ftl1), mRNA.	NM_010240 // RefSeq // Mus musculus ferritin light chain 1 (Ftl1), mRNA	NM_010240 // Mm.30357 // adipose tissue| blood| bone| bone marrow| brain| connective ti	Ftl1	chr7	NM_010240 // Ftl1 // ferritin light chain 1 // 7 B4|7 // 14325 /// NM_010240 // Ftl1 //
503	7.4e-06	-9.217	100	3.6	Gpr84	17322355	cdna:known chromosome:NCBIM37:15:103138667:103140869:-	ENSMUST00000079824 // ENSEMBL // cdna:known chromosome:NCBIM37:15:103138667:103140869:-	ENSMUST00000079824 // Mm.160369 // bone marrow| embryonic tissue| joint| liver| lung| m	Gpr84	chr15	ENSMUST00000079824 // Gpr84 // G protein-coupled receptor 84 // 15 F3|15 // 80910 /// N
265	1.1e-06	-11.542	100	3.6	Hk3	17292775	cdna:known chromosome:NCBIM37:13:55107428:55122265:-1	ENSMUST00000126234 // ENSEMBL // cdna:known chromosome:NCBIM37:13:55107428:55122265:-1	ENSMUST00000126234 // Mm.267479 // blood| bone| bone marrow| brain| embryonic tissue| e	Hk3	chr13	ENSMUST00000126234 // Hk3 // hexokinase 3 // 13 B1|13 // 212032 /// NM_001033245 // Hk3	Amino sugar and nucleotide sugar metabolism, Butirosin and neomycin biosynthesis, Carbohydrate digestion and absorption, Fructose and mannose metabolism, Galactose metabolism, Glycolysis / Gluconeogenesis, Insulin signaling pathway, Metabolic pathways, Starch and sucrose metabolism, Type II diabetes mellitus
567	1.07e-05	-8.803	100	3.6	Hpse	17450142	Mus musculus heparanase (Hpse), mRNA.	NM_152803 // RefSeq // Mus musculus heparanase (Hpse), mRNA	NM_152803 // Mm.265786 // bladder| blood| bone| bone marrow| brain| connective tissue|	Hpse	chr5	NM_152803 // Hpse // heparanase // 5 E4|5 // 15442 /// ENSMUST00000045617 // Hpse // he	Glycosaminoglycan degradation, Metabolic pathways
360	2.6e-06	-10.445	100	3.6	Irf8	17506279	cdna:known chromosome:NCBIM37:8:123262539:123279481:1	ENSMUST00000162001 // ENSEMBL // cdna:known chromosome:NCBIM37:8:123262539:123279481:1	ENSMUST00000162001 // Mm.334861 // bladder| blood| bone| bone marrow| brain| connective	Irf8	chr8	ENSMUST00000162001 // Irf8 // interferon regulatory factor 8 // 8 E1|8 65.0 cM // 15900
464	5.6e-06	-9.525	100	3.6	Klrd1	17463567	cdna:known chromosome:NCBIM37:6:129541800:129548793:1	ENSMUST00000112063 // ENSEMBL // cdna:known chromosome:NCBIM37:6:129541800:129548793:1	ENSMUST00000112063 // Mm.391515 // intestine| lymph node| mammary gland| spleen| thymus	Klrd1	chr6	ENSMUST00000112063 // Klrd1 // killer cell lectin-like receptor, subfamily D, member 1	Ras-Independent pathway in NK cell-mediated cytotoxicity, Antigen processing and presentation, Graft-versus-host disease, Natural killer cell mediated cytotoxicity
1800	0.0008401	-4.922	17	3.6	Lpin2	17339460	Mus musculus 16 days embryo head cDNA, RIKEN full-length enr	AK048657 // GenBank HTC // Mus musculus 16 days embryo head cDNA, RIKEN full-length enr	AK048657 // Mm.227924 // bone marrow| brain| embryonic tissue| extraembryonic tissue| e	Lpin2	chr17	AK048657 // Lpin2 // lipin 2 // 17 E1.3|17 // 64898
349	2.4e-06	-10.539	100	3.6	Mmp14	17300279	Mus musculus matrix metallopeptidase 14 (membrane-inserted) (Mmp	NM_008608 // RefSeq // Mus musculus matrix metallopeptidase 14 (membrane-inserted) (Mmp	NM_008608 // Mm.280175 // adipose tissue| blood| bone| bone marrow| brain| connective t	Mmp14	chr14	NM_008608 // Mmp14 // matrix metallopeptidase 14 (membrane-inserted) // 14 C2|14 12.5 c	Inhibition of Matrix Metalloproteinases, GnRH signaling pathway
1864	0.0009883	-4.804	17	3.6	Osr1	17274021	Mus musculus odd-skipped related 1 (Drosophila) (Osr1), mRNA.	NM_011859 // RefSeq // Mus musculus odd-skipped related 1 (Drosophila) (Osr1), mRNA	NM_011859 // Mm.45055 // bone| bone marrow| embryonic tissue| liver| lung| mammary glan	Osr1	chr12	NM_011859 // Osr1 // odd-skipped related 1 (Drosophila) // 12 A1.1|12 1.0 cM // 23967 /
1418	0.0003465	-5.592	67	3.6	Plk3	17428766	Mus musculus polo-like kinase 3 (Plk3), mRNA.	NM_013807 // RefSeq // Mus musculus polo-like kinase 3 (Plk3), mRNA	NM_013807 // Mm.259022 // bone marrow| brain| embryonic tissue| eye| intestine| kidney|	Plk3	chr4	NM_013807 // Plk3 // polo-like kinase 3 // 4 D1|4 // 12795 /// ENSMUST00000076859 // Pl
497	7.1e-06	-9.255	100	3.6	Ptx3	17398115	Mus musculus pentraxin related gene (Ptx3), mRNA.	NM_008987 // RefSeq // Mus musculus pentraxin related gene (Ptx3), mRNA	NM_008987 // Mm.276776 // adipose tissue| bone| brain| dorsal root ganglion| embryonic	Ptx3	chr3	NM_008987 // Ptx3 // pentraxin related gene // 3 E1|3 33.8 cM // 19288 /// ENSMUST00000
1099	0.0001215	-6.454	100	3.6	Rab20	17507435	cdna:known chromosome:NCBIM37:8:11453392:11478638:-1 g	ENSMUST00000033900 // ENSEMBL // cdna:known chromosome:NCBIM37:8:11453392:11478638:-1 g	ENSMUST00000033900 // Mm.37632 // bone| bone marrow| embryonic tissue| heart| inner ear	Rab20	chr8	ENSMUST00000033900 // Rab20 // RAB20, member RAS oncogene family // 8 A1.1|8 10.0 cM //
393	3.3e-06	-10.166	100	3.6	Sirpa	17376167	Mus musculus signal-regulatory protein alpha (Sirpa), transcr	NM_001177646 // RefSeq // Mus musculus signal-regulatory protein alpha (Sirpa), transcr	NM_001177646 // Mm.1682 // blood| bone| bone marrow| brain| dorsal root ganglion| embry	Sirpa	chr2	NM_001177646 // Sirpa // signal-regulatory protein alpha // 2 F3|2 73.1 cM // 19261 ///	Osteoclast differentiation
460	5.5e-06	-9.552	100	3.6	Slc37a2	17525578	Mus musculus solute carrier family 37 (glycerol-3-phosphate t	NM_001145960 // RefSeq // Mus musculus solute carrier family 37 (glycerol-3-phosphate t	NM_001145960 // Mm.440037 // blood| bone| brain| embryonic tissue| intestine| joint| li	Slc37a2	chr9	NM_001145960 // Slc37a2 // solute carrier family 37 (glycerol-3-phosphate transporter),
633	1.62e-05	-8.363	100	3.6	Slfn5	17254153	Mus musculus schlafen 5 (Slfn5), mRNA.	NM_183201 // RefSeq // Mus musculus schlafen 5 (Slfn5), mRNA	NM_183201 // Mm.42147 // bone| bone marrow| embryonic tissue| kidney| lung| mammary gla	Slfn5	chr11	NM_183201 // Slfn5 // schlafen 5 // 11 C|11 // 327978 /// ENSMUST00000067443 // Slfn5 /
597	1.28e-05	-8.615	100	3.6	Sorl1	17525894	cdna:known chromosome:NCBIM37:9:41772803:41932380:-1 g	ENSMUST00000060989 // ENSEMBL // cdna:known chromosome:NCBIM37:9:41772803:41932380:-1 g	ENSMUST00000060989 // Mm.121920 // adrenal gland| bladder| bone| bone marrow| brain| em	Sorl1	chr9	ENSMUST00000060989 // Sorl1 // sortilin-related receptor, LDLR class A repeats-containi
555	1e-05	-8.884	100	3.6	Sp110	17366258	Mus musculus Sp110 nuclear body protein (Sp110), transcript vari	NM_175397 // RefSeq // Mus musculus Sp110 nuclear body protein (Sp110), transcript vari	NM_175397 // Mm.335802 // bone| bone marrow| connective tissue| embryonic tissue| ferti	Sp110	chr1_GL456211_random	NM_175397 // Sp110 // Sp110 nuclear body protein // 1 C5|1 // 109032 /// NM_030194 // S
629	1.6e-05	-8.38	100	3.6	Stk17b	17223069	Mus musculus serine	NM_133810 // RefSeq // Mus musculus serine/threonine kinase 17b (apoptosis-inducing) (S	NM_133810 // Mm.25559 // adipose tissue| adrenal gland| bladder| blood| bone| bone marr	Stk17b	chr1	NM_133810 // Stk17b // serine/threonine kinase 17b (apoptosis-inducing) // 1 C1.1|1 //
171	3e-07	-13.553	100	3.6	Tgfb1	17475342	cdna:known chromosome:NCBIM37:7:26472021:26490096:1 ge	ENSMUST00000002678 // ENSEMBL // cdna:known chromosome:NCBIM37:7:26472021:26490096:1 ge	ENSMUST00000002678 // Mm.248380 // bone marrow| embryonic tissue| extraembryonic tissue	Tgfb1	chr7	ENSMUST00000002678 // Tgfb1 // transforming growth factor, beta 1 // 7 A3|7 6.5 cM // 2	Cell Cycle: G1/S Check Point , CTCF: First Multivalent Nuclear Factor, Cytokines and Inflammatory Response, Erythrocyte Differentiation Pathway, Function of SLRP in Bone: An Integrated View, MAPKinase Signaling Pathway, p38 MAPK Signaling Pathway , Role of Tob in T-cell activation, Selective expression of chemokine receptors during T-cell polarization, Signal transduction through IL1R, TGF beta s…
920	6.03e-05	-7.077	100	3.6	Tmem176a	17458393	Mus musculus transmembrane protein 176A (Tmem176a), transcrip	NM_001098271 // RefSeq // Mus musculus transmembrane protein 176A (Tmem176a), transcrip	NM_001098271 // Mm.27061 // bladder| bone| bone marrow| brain| connective tissue| embry	Tmem176a	chr6	NM_001098271 // Tmem176a // transmembrane protein 176A // 6 B2.3|6 // 66058 /// ENSMUST
615	1.39e-05	-8.522	100	3.6	Trim34b	17481284	cdna:novel chromosome:NCBIM37:7:111448744:111485423:1	ENSMUST00000106847 // ENSEMBL // cdna:novel chromosome:NCBIM37:7:111448744:111485423:1	ENSMUST00000106847 // Mm.485757 // --- /// AF220140 // Mm.326945 // bone marrow| connec	Trim34b	chr7	ENSMUST00000106847 // Trim34b // tripartite motif-containing 34B // 7 E3|7 // 434218 //
908	5.91e-05	-7.095	100	3.4	AF357425	17278761	Mus musculus snoRNA AF357425 (AF357425), small nucleolar RNA.	NR_046302 // RefSeq // Mus musculus snoRNA AF357425 (AF357425), small nucleolar RNA		AF357425	chr12	NR_046302 // AF357425 // snoRNA AF357425 // 12 54.5 cM // 449562
132	2e-07	-14.343	100	3.4	Aif1	17344289	Mus musculus allograft inflammatory factor 1 (Aif1), mRNA.	NM_019467 // RefSeq // Mus musculus allograft inflammatory factor 1 (Aif1), mRNA	NM_019467 // Mm.10747 // bone marrow| brain| embryonic tissue| eye| joint| kidney| live	Aif1	chr17	NM_019467 // Aif1 // allograft inflammatory factor 1 // 17 B1|17 19.05 cM // 11629 ///
191	5e-07	-12.867	100	3.4	Arhgap25	17468612	Mus musculus Rho GTPase activating protein 25 (Arhgap25), tra	NM_001037727 // RefSeq // Mus musculus Rho GTPase activating protein 25 (Arhgap25), tra	NM_001037727 // Mm.119564 // blood| bone| bone marrow| brain| embryonic tissue| inner e	Arhgap25	chr6	NM_001037727 // Arhgap25 // Rho GTPase activating protein 25 // 6 D1|6 // 232201 /// EN
241	9e-07	-11.931	100	3.4	B3gnt5	17323828	Mus musculus UDP-GlcNAc:betaGal beta-1,3-N-acetylglucosaminyl	NM_001159407 // RefSeq // Mus musculus UDP-GlcNAc:betaGal beta-1,3-N-acetylglucosaminyl	NM_001159407 // Mm.33935 // bone marrow| brain| dorsal root ganglion| embryonic tissue|	B3gnt5	chr16	NM_001159407 // B3gnt5 // UDP-GlcNAc:betaGal beta-1,3-N-acetylglucosaminyltransferase 5	Glycosphingolipid biosynthesis - lacto and neolacto series, Metabolic pathways
1810	0.0008736	-4.893	17	3.4	Ceacam1	17487952	Mus musculus carcinoembryonic antigen-related cell adhesion m	NM_001039185 // RefSeq // Mus musculus carcinoembryonic antigen-related cell adhesion m	NM_001039185 // Mm.322502 // bladder| bone| bone marrow| embryonic tissue| eye| fertili	Ceacam1	chr7	NM_001039185 // Ceacam1 // carcinoembryonic antigen-related cell adhesion molecule 1 //
168	3e-07	-13.587	100	3.4	Chsy1	17479006	Mus musculus chondroitin sulfate synthase 1 (Chsy1), mRNA.	NM_001081163 // RefSeq // Mus musculus chondroitin sulfate synthase 1 (Chsy1), mRNA	NM_001081163 // Mm.333916 // blood| bone| bone marrow| brain| dorsal root ganglion| emb	Chsy1	chr7	NM_001081163 // Chsy1 // chondroitin sulfate synthase 1 // 7 C|7 // 269941 /// ENSMUST0	Glycosaminoglycan biosynthesis - chondroitin sulfate, Metabolic pathways
237	8e-07	-12.025	100	3.4	Col11a1	17401902	cdna:known chromosome:NCBIM37:3:113733458:113923636:1	ENSMUST00000092155 // ENSEMBL // cdna:known chromosome:NCBIM37:3:113733458:113923636:1	ENSMUST00000092155 // Mm.209715 // bone| brain| connective tissue| dorsal root ganglion	Col11a1	chr3	ENSMUST00000092155 // Col11a1 // collagen, type XI, alpha 1 // 3 F3|3 53.1 cM // 12814	Amoebiasis, ECM-receptor interaction, Focal adhesion, Protein digestion and absorption
316	1.9e-06	-10.878	100	3.4	Col6a1	17547505	Mus musculus collagen, type VI, alpha 1 (Col6a1), mRNA.	NM_009933 // RefSeq // Mus musculus collagen, type VI, alpha 1 (Col6a1), mRNA	NM_009933 // Mm.2509 // adipose tissue| bladder| bone| bone marrow| connective tissue|	Col6a1	chr10	NM_009933 // Col6a1 // collagen, type VI, alpha 1 // 10 B5-C1|10 41.1 cM // 12833 /// E	ECM-receptor interaction, Focal adhesion, Protein digestion and absorption
402	3.6e-06	-10.059	100	3.4	Col6a2	17242150	cdna:known chromosome:NCBIM37:10:76058507:76086375:-1	ENSMUST00000001181 // ENSEMBL // cdna:known chromosome:NCBIM37:10:76058507:76086375:-1	ENSMUST00000001181 // Mm.1949 // adipose tissue| bladder| bone| bone marrow| brain| con	Col6a2	chr10	ENSMUST00000001181 // Col6a2 // collagen, type VI, alpha 2 // 10 B5-C1|10 41.1 cM // 12	ECM-receptor interaction, Focal adhesion, Protein digestion and absorption
883	5.22e-05	-7.21	100	3.4	Colec12	17348282	Mus musculus collectin sub-family member 12 (Colec12), mRNA.	NM_130449 // RefSeq // Mus musculus collectin sub-family member 12 (Colec12), mRNA	NM_130449 // Mm.218571 // bone| bone marrow| brain| connective tissue| dorsal root gang	Colec12	chr18	NM_130449 // Colec12 // collectin sub-family member 12 // 18 A1|18 // 140792 /// ENSMUS	Phagosome
396	3.4e-06	-10.129	100	3.4	Dock10	17224813	Mus musculus dedicator of cytokinesis 10 (Dock10), mRNA.	NM_175291 // RefSeq // Mus musculus dedicator of cytokinesis 10 (Dock10), mRNA	NM_175291 // Mm.133473 // blood| bone marrow| brain| embryonic tissue| eye| liver| lung	Dock10	chr1	NM_175291 // Dock10 // dedicator of cytokinesis 10 // 1 C4|1 // 210293 /// ENSMUST00000
575	1.11e-05	-8.767	100	3.4	Emilin2	17346975	Mus musculus elastin microfibril interfacer 2 (Emilin2), mRNA.	NM_145158 // RefSeq // Mus musculus elastin microfibril interfacer 2 (Emilin2), mRNA	NM_145158 // Mm.23462 // blood| bone| bone marrow| brain| embryonic tissue| extraembryo	Emilin2	chr17	NM_145158 // Emilin2 // elastin microfibril interfacer 2 // 17 E1.3|17 // 246707 /// EN
874	4.98e-05	-7.255	100	3.4	Entpd7	17359608	Mus musculus ectonucleoside triphosphate diphosphohydrolase 7 (E	NM_053103 // RefSeq // Mus musculus ectonucleoside triphosphate diphosphohydrolase 7 (E	NM_053103 // Mm.296789 // bone marrow| brain| embryonic tissue| eye| joint| lung| lymph	Entpd7	chr19	NM_053103 // Entpd7 // ectonucleoside triphosphate diphosphohydrolase 7 // 19|19 D1 //
726	2.55e-05	-7.9	100	3.4	Fermt3	17362223	Mus musculus fermitin family homolog 3 (Drosophila) (Fermt3), mR	NM_153795 // RefSeq // Mus musculus fermitin family homolog 3 (Drosophila) (Fermt3), mR	NM_153795 // Mm.157591 // adrenal gland| bladder| blood| bone| bone marrow| brain| embr	Fermt3	chr19	NM_153795 // Fermt3 // fermitin family homolog 3 (Drosophila) // 19 A|19 // 108101 ///
209	6e-07	-12.386	100	3.4	Gda	17363470	Mus musculus guanine deaminase (Gda), mRNA.	NM_010266 // RefSeq // Mus musculus guanine deaminase (Gda), mRNA	NM_010266 // Mm.45054 // bone| bone marrow| brain| embryonic tissue| fertilized ovum| i	Gda	chr19	NM_010266 // Gda // guanine deaminase // 19 B|19 15.5 cM // 14544 /// ENSMUST0000008760	Metabolic pathways, Purine metabolism
1615	0.0005554	-5.229	50	3.4	Gm19585	17338540	PREDICTED: Mus musculus predicted gene, 19585 (Gm19585), miscRNA	XR_105851 // RefSeq // PREDICTED: Mus musculus predicted gene, 19585 (Gm19585), miscRNA	XR_105851 // Mm.170588 // mammary gland| spleen| juvenile	Gm19585	chr17	XR_105851 // Gm19585 // predicted gene, 19585 // --- // 100503190
395	3.4e-06	-10.141	100	3.4	Gm885	17257599	Mus musculus predicted gene 885 (Gm885), mRNA.	NM_001033435 // RefSeq // Mus musculus predicted gene 885 (Gm885), mRNA	NM_001033435 // Mm.343952 // blood| bone| bone marrow| mammary gland| molar| muscle| sk	Gm885	chr11	NM_001033435 // Gm885 // predicted gene 885 // 11 E1|11 // 380732 /// ENSMUST0000008635
636	1.65e-05	-8.347	100	3.4	Grb10	17260668	Mus musculus growth factor receptor bound protein 10 (Grb10), tr	NM_010345 // RefSeq // Mus musculus growth factor receptor bound protein 10 (Grb10), tr	NM_010345 // Mm.464229 // bone| bone marrow| brain| connective tissue| dorsal root gang	Grb10	chr11	NM_010345 // Grb10 // growth factor receptor bound protein 10 // 11 A1|11 8.0 cM // 147
841	4.27e-05	-7.398	100	3.4	Grn	17256959	Mus musculus granulin (Grn), mRNA.	NM_008175 // RefSeq // Mus musculus granulin (Grn), mRNA	NM_008175 // Mm.1568 // adrenal gland| bladder| blood| bone| bone marrow| brain| connec	Grn	chr11	NM_008175 // Grn // granulin // 11 D|11 60.0 cM // 14824 /// ENSMUST00000049460 // Grn	Proepithelin Conversion to Epithelin and Wound Repair Control
270	1.2e-06	-11.494	100	3.4	Hif1a	17276328	Mus musculus hypoxia inducible factor 1, alpha subunit (Hif1a),	NM_010431 // RefSeq // Mus musculus hypoxia inducible factor 1, alpha subunit (Hif1a),	NM_010431 // Mm.3879 // bladder| blood| bone marrow| brain| connective tissue| dorsal r	Hif1a	chr12	NM_010431 // Hif1a // hypoxia inducible factor 1, alpha subunit // 12 C3|12 31.0 cM //	Erythropoietin mediated neuroprotection through NF-kB, mTOR signaling pathway, Pathways in cancer, Renal cell carcinoma
468	5.8e-06	-9.498	100	3.4	Kdelr3	17313000	Mus musculus KDEL (Lys-Asp-Glu-Leu) endoplasmic reticulum protei	NM_134090 // RefSeq // Mus musculus KDEL (Lys-Asp-Glu-Leu) endoplasmic reticulum protei	NM_134090 // Mm.298199 // bladder| blood| bone| bone marrow| brain| connective tissue|	Kdelr3	chr15	NM_134090 // Kdelr3 // KDEL (Lys-Asp-Glu-Leu) endoplasmic reticulum protein retention r	Vibrio cholerae infection
610	1.37e-05	-8.543	100	3.4	Lama4	17232593	Mus musculus laminin, alpha 4 (Lama4), mRNA.	NM_010681 // RefSeq // Mus musculus laminin, alpha 4 (Lama4), mRNA	NM_010681 // Mm.258065 // bladder| blood| bone marrow| brain| connective tissue| dorsal	Lama4	chr10	NM_010681 // Lama4 // laminin, alpha 4 // 10 B1|10 25.0 cM // 16775 /// ENSMUST00000019	Agrin in Postsynaptic Differentiation, African trypanosomiasis, Amoebiasis, ECM-receptor interaction, Focal adhesion, Pathways in cancer, Small cell lung cancer, Toxoplasmosis
318	1.9e-06	-10.849	100	3.4	Loxl2	17301634	Mus musculus lysyl oxidase-like 2 (Loxl2), mRNA.	NM_033325 // RefSeq // Mus musculus lysyl oxidase-like 2 (Loxl2), mRNA	NM_033325 // Mm.116714 // bone| bone marrow| brain| connective tissue| embryonic tissue	Loxl2	chr14	NM_033325 // Loxl2 // lysyl oxidase-like 2 // 14 D2|14 // 94352 /// NM_033325 // Loxl2
600	1.29e-05	-8.601	100	3.4	Lrrc25	17501989	Mus musculus leucine rich repeat containing 25 (Lrrc25), mRNA.	NM_153074 // RefSeq // Mus musculus leucine rich repeat containing 25 (Lrrc25), mRNA	NM_153074 // Mm.132939 // bone marrow| brain| embryonic tissue| kidney| mammary gland|	Lrrc25	chr8	NM_153074 // Lrrc25 // leucine rich repeat containing 25 // 8 B3.3|8 // 211228 /// ENSM
267	1.2e-06	-11.526	100	3.4	Mamdc2	17363533	Mus musculus MAM domain containing 2 (Mamdc2), mRNA.	NM_174857 // RefSeq // Mus musculus MAM domain containing 2 (Mamdc2), mRNA	NM_174857 // Mm.50841 // bladder| bone marrow| brain| connective tissue| embryonic tiss	Mamdc2	chr19	NM_174857 // Mamdc2 // MAM domain containing 2 // 19 B|19 // 71738 /// ENSMUST000000360
621	1.5e-05	-8.442	100	3.4	Matn2	17310922	Mus musculus matrilin 2 (Matn2), mRNA.	NM_016762 // RefSeq // Mus musculus matrilin 2 (Matn2), mRNA	NM_016762 // Mm.396856 // adipose tissue| adrenal gland| bladder| blood| bone| bone mar	Matn2	chr15	NM_016762 // Matn2 // matrilin 2 // 15|15 B3.3 // 17181 /// ENSMUST00000022947 // Matn2
217	7e-07	-12.279	100	3.4	Ms4a4b	17357659	Mus musculus membrane-spanning 4-domains, subfamily A, member 4B	NM_021718 // RefSeq // Mus musculus membrane-spanning 4-domains, subfamily A, member 4B	NM_021718 // Mm.33957 // bone marrow| mammary gland| spleen| testis| thymus| neonate| j	Ms4a4b	chr19	NM_021718 // Ms4a4b // membrane-spanning 4-domains, subfamily A, member 4B // 19 A|19 /
566	1.06e-05	-8.814	100	3.4	Mxra8	17422732	Mus musculus matrix-remodelling associated 8 (Mxra8), mRNA.	NM_024263 // RefSeq // Mus musculus matrix-remodelling associated 8 (Mxra8), mRNA	NM_024263 // Mm.159028 // adipose tissue| bladder| bone| bone marrow| brain| connective	Mxra8	chr4	NM_024263 // Mxra8 // matrix-remodelling associated 8 // 4 E2|4 83.0 cM // 74761 /// EN
274	1.2e-06	-11.424	100	3.4	Parp9	17325274	Mus musculus poly (ADP-ribose) polymerase family, member 9 (Parp	NM_030253 // RefSeq // Mus musculus poly (ADP-ribose) polymerase family, member 9 (Parp	NM_030253 // Mm.49074 // bladder| bone marrow| brain| embryonic tissue| extraembryonic	Parp9	chr16	NM_030253 // Parp9 // poly (ADP-ribose) polymerase family, member 9 // 16 B3|16 // 8028
554	1e-05	-8.884	100	3.4	Reg1	17459769	Mus musculus regenerating islet-derived 1 (Reg1), mRNA.	NM_009042 // RefSeq // Mus musculus regenerating islet-derived 1 (Reg1), mRNA	NM_009042 // Mm.142731 // intestine| liver| pancreas| spleen| stomach| thymus| fetus| n	Reg1	chr6	NM_009042 // Reg1 // regenerating islet-derived 1 // 6 C-D|6 33.5 cM // 19692 /// ENSMU
394	3.4e-06	-10.143	100	3.4	Slc20a1	17376124	Mus musculus solute carrier family 20, member 1 (Slc20a1), trans	NM_015747 // RefSeq // Mus musculus solute carrier family 20, member 1 (Slc20a1), trans	NM_015747 // Mm.272675 // blood| bone marrow| brain| embryonic tissue| extraembryonic t	Slc20a1	chr2	NM_015747 // Slc20a1 // solute carrier family 20, member 1 // 2 F1|2 73.0 cM // 20515 /
657	1.84e-05	-8.233	100	3.4	Slc2a6	17383216	Mus musculus solute carrier family 2 (facilitated glucose transp	NM_172659 // RefSeq // Mus musculus solute carrier family 2 (facilitated glucose transp	NM_172659 // Mm.41203 // bladder| blood| bone| bone marrow| brain| embryonic tissue| ey	Slc2a6	chr2	NM_172659 // Slc2a6 // solute carrier family 2 (facilitated glucose transporter), membe
1472	0.0004066	-5.468	67	3.4	Sp140	17225066	Mus musculus Sp140 nuclear body protein (Sp140), mRNA.	NM_001013817 // RefSeq // Mus musculus Sp140 nuclear body protein (Sp140), mRNA	NM_001013817 // Mm.445821 // blood| bone marrow| brain| embryonic tissue| extraembryoni	Sp140	chr1	NM_001013817 // Sp140 // Sp140 nuclear body protein // 1 C5|1 // 434484 /// NM_213615 /
1082	0.0001107	-6.534	100	3.3	2610109H07Rik	17432904	Mus musculus RIKEN cDNA 2610109H07 gene (2610109H07Rik), mRNA.	NM_027426 // RefSeq // Mus musculus RIKEN cDNA 2610109H07 gene (2610109H07Rik), mRNA	NM_027426 // Mm.275288 // brain| dorsal root ganglion| embryonic tissue| eye| liver| lu	2610109H07Rik	chr4	NM_027426 // 2610109H07Rik // RIKEN cDNA 2610109H07 gene // 4|4 E1 // 70433 /// ENSMUST
1070	0.000105	-6.581	100	3.3	5430427O19Rik	17536191	Mus musculus RIKEN cDNA 5430427O19 gene (5430427O19Rik), mRNA	NM_001163539 // RefSeq // Mus musculus RIKEN cDNA 5430427O19 gene (5430427O19Rik), mRNA	NM_001163539 // Mm.185296 // bone marrow| liver| ovary| skin| spleen| fetus| juvenile|	5430427O19Rik	chrX	NM_001163539 // 5430427O19Rik // RIKEN cDNA 5430427O19 gene // X|X B // 71398 /// ENSMU
1068	0.0001044	-6.585	100	3.3	AI607873	17230034	Mus musculus expressed sequence AI607873 (AI607873), mRNA.	NM_001204910 // RefSeq // Mus musculus expressed sequence AI607873 (AI607873), mRNA	NM_001204910 // Mm.440876 // bone| bone marrow| embryonic tissue| intestine| liver| lun	AI607873	chr1	NM_001204910 // AI607873 // expressed sequence AI607873 // 1 H3|1 // 226691 /// BC15071
731	2.6e-05	-7.883	100	3.3	BC006779	17395801	Mus musculus cDNA sequence BC006779 (BC006779), mRNA.	NM_183162 // RefSeq // Mus musculus cDNA sequence BC006779 (BC006779), mRNA	NM_183162 // Mm.315872 // bladder| blood| bone| bone marrow| brain| embryonic tissue| h	BC006779	chr2	NM_183162 // BC006779 // cDNA sequence BC006779 // 2 H4|2 // 229003 /// ENSMUST00000108
483	6.5e-06	-9.358	100	3.3	Bcl3	17487457	Mus musculus B cell leukemia	NM_033601 // RefSeq // Mus musculus B cell leukemia/lymphoma 3 (Bcl3), mRNA	NM_033601 // Mm.439658 // bone marrow| brain| embryonic tissue| extraembryonic tissue|	Bcl3	chr7	NM_033601 // Bcl3 // B cell leukemia/lymphoma 3 // 7 A3|7 6.5 cM // 12051 /// ENSMUST00
517	8.3e-06	-9.081	100	3.3	Btg2	17227089	Mus musculus B cell translocation gene 2, anti-proliferative (Bt	NM_007570 // RefSeq // Mus musculus B cell translocation gene 2, anti-proliferative (Bt	NM_007570 // Mm.392646 // blood| bone| bone marrow| brain| connective tissue| dorsal ro	Btg2	chr1	NM_007570 // Btg2 // B cell translocation gene 2, anti-proliferative // 1 E4|1 71.0 cM	BTG family proteins and cell cycle regulation, RNA degradation
220	7e-07	-12.254	100	3.3	Ccdc88a	17248019	cdna:known chromosome:NCBIM37:11:29273658:29410808:1 g	ENSMUST00000040182 // ENSEMBL // cdna:known chromosome:NCBIM37:11:29273658:29410808:1 g	ENSMUST00000040182 // Mm.338284 // bone| bone marrow| brain| connective tissue| dorsal	Ccdc88a	chr11	ENSMUST00000040182 // Ccdc88a // coiled coil domain containing 88A // 11 A3.3|11 // 108
919	6.02e-05	-7.078	100	3.3	Cd72	17424608	Mus musculus CD72 antigen (Cd72), transcript variant 1, mRNA.	NM_001110320 // RefSeq // Mus musculus CD72 antigen (Cd72), transcript variant 1, mRNA	NM_001110320 // Mm.188157 // blood| bone marrow| brain| embryonic tissue| extraembryoni	Cd72	chr4	NM_001110320 // Cd72 // CD72 antigen // 4 B1|4 22.5 cM // 12517 /// NM_007654 // Cd72 /	B cell receptor signaling pathway
1007	8.39e-05	-6.778	100	3.3	Cks2	17547744	Mus musculus CDC28 protein kinase regulatory subunit 2 (Cks2), m	NM_025415 // RefSeq // Mus musculus CDC28 protein kinase regulatory subunit 2 (Cks2), m	NM_025415 // Mm.222228 // adipose tissue| bone marrow| brain| embryonic tissue| eye| fe	Cks2	chr13	NM_025415 // Cks2 // CDC28 protein kinase regulatory subunit 2 // 13 A5|13 // 66197 ///
1008	8.39e-05	-6.778	100	3.3	Cks2	17548303	Mus musculus CDC28 protein kinase regulatory subunit 2 (Cks2), m	NM_025415 // RefSeq // Mus musculus CDC28 protein kinase regulatory subunit 2 (Cks2), m	NM_025415 // Mm.222228 // adipose tissue| bone marrow| brain| embryonic tissue| eye| fe	Cks2	chr4	NM_025415 // Cks2 // CDC28 protein kinase regulatory subunit 2 // 13 A5|13 // 66197 ///
1009	8.39e-05	-6.778	100	3.3	Cks2	17548955	Mus musculus CDC28 protein kinase regulatory subunit 2 (Cks2), m	NM_025415 // RefSeq // Mus musculus CDC28 protein kinase regulatory subunit 2 (Cks2), m	NM_025415 // Mm.222228 // adipose tissue| bone marrow| brain| embryonic tissue| eye| fe	Cks2	chr1	NM_025415 // Cks2 // CDC28 protein kinase regulatory subunit 2 // 13 A5|13 // 66197 ///
465	5.7e-06	-9.522	100	3.3	Csf1r	17351053	Mus musculus colony stimulating factor 1 receptor (Csf1r), mR	NM_001037859 // RefSeq // Mus musculus colony stimulating factor 1 receptor (Csf1r), mR	NM_001037859 // Mm.22574 // bladder| blood| bone| bone marrow| brain| embryonic tissue|	Csf1r	chr18	NM_001037859 // Csf1r // colony stimulating factor 1 receptor // 18 D|18 30.0 cM // 129	CBL mediated ligand-induced downregulation of EGF receptors, METS affect on Macrophage Differentiation, Cytokine-cytokine receptor interaction, Endocytosis, Hematopoietic cell lineage, Osteoclast differentiation, Pathways in cancer
153	2e-07	-13.815	100	3.3	Csrp2	17237208	Mus musculus cysteine and glycine-rich protein 2 (Csrp2), mRNA.	NM_007792 // RefSeq // Mus musculus cysteine and glycine-rich protein 2 (Csrp2), mRNA	NM_007792 // Mm.2020 // bone| bone marrow| brain| connective tissue| embryonic tissue|	Csrp2	chr10	NM_007792 // Csrp2 // cysteine and glycine-rich protein 2 // 10 D1|10 // 13008 /// ENSM
771	3.16e-05	-7.69	100	3.3	Dram1	17243868	Mus musculus DNA-damage regulated autophagy modulator 1 (Dram1),	NM_027878 // RefSeq // Mus musculus DNA-damage regulated autophagy modulator 1 (Dram1),	NM_027878 // Mm.35450 // bone marrow| brain| connective tissue| embryonic tissue| heart	Dram1	chr10	NM_027878 // Dram1 // DNA-damage regulated autophagy modulator 1 // 10 C1|10 // 71712 /
901	5.65e-05	-7.137	100	3.3	Dusp5	17360348	cdna:novel chromosome:NCBIM37:19:53603599:53616921:1 g	ENSMUST00000038287 // ENSEMBL // cdna:novel chromosome:NCBIM37:19:53603599:53616921:1 g	ENSMUST00000038287 // Mm.482424 // bone marrow| brain| embryonic tissue| heart| intesti	Dusp5	chr19	ENSMUST00000038287 // Dusp5 // dual specificity phosphatase 5 // 19 D2|19 // 240672 ///	MAPK signaling pathway
965	7.2e-05	-6.915	100	3.3	Eltd1	17403605	Mus musculus EGF, latrophilin seven transmembrane domain contain	NM_133222 // RefSeq // Mus musculus EGF, latrophilin seven transmembrane domain contain	NM_133222 // Mm.317261 // bone marrow| brain| embryonic tissue| extraembryonic tissue|	Eltd1	chr3	NM_133222 // Eltd1 // EGF, latrophilin seven transmembrane domain containing 1 // 3|3 H
1378	0.0003059	-5.691	33	3.3	Gm1966	17494677	Mus musculus activated spleen cDNA, RIKEN full-length enrich	AK156879 // GenBank HTC // Mus musculus activated spleen cDNA, RIKEN full-length enrich	AK156879 // Mm.334112 // bone marrow| mammary gland| skin| spleen| juvenile| adult ///	Gm1966	chr7	AK156879 // Gm1966 // predicted gene 1966 // 7 E3|7 // 434223 /// XM_001000891 // Gm196
412	3.8e-06	-9.993	100	3.3	Gm7609	17225080	Mus musculus predicted pseudogene 7609 (Gm7609), mRNA.	NM_001081746 // RefSeq // Mus musculus predicted pseudogene 7609 (Gm7609), mRNA	NM_001081746 // Mm.449722 // lung| mammary gland| salivary gland| spleen| adult /// ENS	Gm7609	chr1	NM_001081746 // Gm7609 // predicted pseudogene 7609 // 1 C5|1 // 665378 /// ENSMUST0000
871	4.88e-05	-7.274	100	3.3	Gpr137b	17290695	Mus musculus G protein-coupled receptor 137B (Gpr137b), mRNA.	NM_031999 // RefSeq // Mus musculus G protein-coupled receptor 137B (Gpr137b), mRNA	NM_031999 // Mm.379269 // bladder| blood| bone| bone marrow| brain| connective tissue|	Gpr137b	chr13	NM_031999 // Gpr137b // G protein-coupled receptor 137B // 13 A1|13 6.0 cM // 83924 ///
1124	0.0001332	-6.375	100	3.3	Hist1h2ab	17285867	Mus musculus histone cluster 1, H2ab (Hist1h2ab), mRNA.	NM_175660 // RefSeq // Mus musculus histone cluster 1, H2ab (Hist1h2ab), mRNA	NM_175660 // Mm.423402 // embryonic tissue| fetus /// ENSMUST00000078369 // Mm.14767 //	Hist1h2ab	chr13	NM_175660 // Hist1h2ab // histone cluster 1, H2ab // 13 A2-A3|13 // 319172 /// ENSMUST0	Systemic lupus erythematosus
502	7.4e-06	-9.22	100	3.3	Ifnar1	17327069	Mus musculus interferon (alpha and beta) receptor 1 (Ifnar1), mR	NM_010508 // RefSeq // Mus musculus interferon (alpha and beta) receptor 1 (Ifnar1), mR	NM_010508 // Mm.502 // bone| bone marrow| brain| connective tissue| embryonic tissue| e	Ifnar1	chr16	NM_010508 // Ifnar1 // interferon (alpha and beta) receptor 1 // 16 C3.3|16 63.2 cM //	IFN alpha signaling pathway, Cytokine-cytokine receptor interaction, Hepatitis C, Jak-STAT signaling pathway, Natural killer cell mediated cytotoxicity, Osteoclast differentiation, Toll-like receptor signaling pathway
290	1.5e-06	-11.202	100	3.3	Nlrp12	17485497	Mus musculus NLR family, pyrin domain containing 12 (Nlrp12),	NM_001033431 // RefSeq // Mus musculus NLR family, pyrin domain containing 12 (Nlrp12),	NM_001033431 // Mm.277152 // embryonic tissue| inner ear| liver| stomach| testis| morul	Nlrp12	chr7	NM_001033431 // Nlrp12 // NLR family, pyrin domain containing 12 // 7 A1|7 // 378425 //
1120	0.0001307	-6.391	100	3.3	Rgs5	17219139	cdna:known chromosome:NCBIM37:1:171585632:171625944:1	ENSMUST00000027997 // ENSEMBL // cdna:known chromosome:NCBIM37:1:171585632:171625944:1	ENSMUST00000027997 // Mm.20954 // bladder| brain| embryonic tissue| extraembryonic tiss	Rgs5	chr1	ENSMUST00000027997 // Rgs5 // regulator of G-protein signaling 5 // 1 H2|1 86.5 cM // 1
1241	0.0001939	-6.06	100	3.3	Rhog	17494081	cdna:known chromosome:NCBIM37:7:109387637:109398602:-1	ENSMUST00000106923 // ENSEMBL // cdna:known chromosome:NCBIM37:7:109387637:109398602:-1	ENSMUST00000106923 // Mm.259795 // blood| bone| bone marrow| brain| embryonic tissue| e	Rhog	chr7	ENSMUST00000106923 // Rhog // ras homolog gene family, member G // 7|7 F1 // 56212 ///	Bacterial invasion of epithelial cells, Shigellosis
1404	0.0003284	-5.634	50	3.3	Siglec1	17391834	Mus musculus sialic acid binding Ig-like lectin 1, sialoadhesin	NM_011426 // RefSeq // Mus musculus sialic acid binding Ig-like lectin 1, sialoadhesin	NM_011426 // Mm.1374 // bone| brain| lung| lymph node| mammary gland| fetus| juvenile|	Siglec1	chr2	NM_011426 // Siglec1 // sialic acid binding Ig-like lectin 1, sialoadhesin // 2 F-H1|2	Cell adhesion molecules (CAMs)
424	4.2e-06	-9.863	100	3.3	Slc16a3	17259534	cdna:known chromosome:NCBIM37:11:120810395:120822182:1	ENSMUST00000168579 // ENSEMBL // cdna:known chromosome:NCBIM37:11:120810395:120822182:1	ENSMUST00000168579 // Mm.28632 // blood| bone marrow| brain| connective tissue| embryon	Slc16a3	chr11	ENSMUST00000168579 // Slc16a3 // solute carrier family 16 (monocarboxylic acid transpor
518	8.4e-06	-9.074	100	3.3	Unc5c	17403185	Mus musculus unc-5 homolog C (C. elegans) (Unc5c), mRNA.	NM_009472 // RefSeq // Mus musculus unc-5 homolog C (C	NM_009472 // Mm.24430 // brain| dorsal root ganglion| embryonic tissue| eye| fertilized	Unc5c	chr3	NM_009472 // Unc5c // unc-5 homolog C (C. elegans) // 3 H1|3 68.5 cM // 22253 /// ENSMU	Axon guidance
310	1.7e-06	-10.984	100	3.2	2810474O19Rik	17464503	cdna:known chromosome:NCBIM37:6:149257996:149283452:1	ENSMUST00000100765 // ENSEMBL // cdna:known chromosome:NCBIM37:6:149257996:149283452:1	ENSMUST00000100765 // Mm.333515 // bladder| blood| bone| bone marrow| brain| embryonic	2810474O19Rik	chr6	ENSMUST00000100765 // 2810474O19Rik // RIKEN cDNA 2810474O19 gene // 6 G3|6 // 67246 //
964	7.18e-05	-6.918	100	3.2	4930503L19Rik	17355304	Mus musculus RIKEN cDNA 4930503L19 gene (4930503L19Rik), mRNA.	NM_172967 // RefSeq // Mus musculus RIKEN cDNA 4930503L19 gene (4930503L19Rik), mRNA	NM_172967 // Mm.87470 // bladder| bone| bone marrow| brain| connective tissue| dorsal r	4930503L19Rik	chr18	NM_172967 // 4930503L19Rik // RIKEN cDNA 4930503L19 gene // 18 E2|18 // 269033 /// ENSM
516	8.2e-06	-9.104	100	3.2	A730028G07Rik	17504431	Mus musculus 7 days neonate cerebellum cDNA, RIKEN full-leng	AK042831 // GenBank HTC // Mus musculus 7 days neonate cerebellum cDNA, RIKEN full-leng	AK042831 // Mm.441527 // brain| embryonic tissue| liver| mammary gland| fetus| juvenile	A730028G07Rik	chr8	AK042831 // A730028G07Rik // RIKEN cDNA A730028G07 gene // 8|8 // 320206 /// XR_106163
88	< 1e-07	-16.108	100	3.2	Adam19	17248754	Mus musculus a disintegrin and metallopeptidase domain 19 (meltr	NM_009616 // RefSeq // Mus musculus a disintegrin and metallopeptidase domain 19 (meltr	NM_009616 // Mm.89940 // adipose tissue| blood| bone| bone marrow| brain| connective ti	Adam19	chr11	NM_009616 // Adam19 // a disintegrin and metallopeptidase domain 19 (meltrin beta) // 1
598	1.28e-05	-8.614	100	3.2	Adamts16	17294187	Mus musculus a disintegrin-like and metallopeptidase (reprolysin	NM_172053 // RefSeq // Mus musculus a disintegrin-like and metallopeptidase (reprolysin	NM_172053 // Mm.115970 // bone| brain| embryonic tissue| kidney| mammary gland| pancrea	Adamts16	chr13	NM_172053 // Adamts16 // a disintegrin-like and metallopeptidase (reprolysin type) with
334	2.2e-06	-10.7	100	3.2	Adamts7	17520254	Mus musculus a disintegrin-like and metallopeptidase (reproly	NM_001003911 // RefSeq // Mus musculus a disintegrin-like and metallopeptidase (reproly	NM_001003911 // Mm.102141 // brain| embryonic tissue| extraembryonic tissue| eye| heart	Adamts7	chr9	NM_001003911 // Adamts7 // a disintegrin-like and metallopeptidase (reprolysin type) wi
281	1.3e-06	-11.32	100	3.2	Aim2	17219643	cdna:known chromosome:NCBIM37:1:175281010:175396171:1	ENSMUST00000147604 // ENSEMBL // cdna:known chromosome:NCBIM37:1:175281010:175396171:1	ENSMUST00000147604 // Mm.131453 // bone marrow| brain| embryonic tissue| kidney| mammar	Aim2	chr1	ENSMUST00000147604 // Aim2 // absent in melanoma 2 // 1 H3|1 // 383619 /// NM_001013779	Cytosolic DNA-sensing pathway
240	8e-07	-11.959	100	3.2	Apobec3	17313050	Mus musculus apolipoprotein B mRNA editing enzyme, catalytic	NM_001160415 // RefSeq // Mus musculus apolipoprotein B mRNA editing enzyme, catalytic	NM_001160415 // Mm.284059 // bladder| bone| bone marrow| brain| embryonic tissue| eye|	Apobec3	chr15	NM_001160415 // Apobec3 // apolipoprotein B mRNA editing enzyme, catalytic polypeptide
277	1.3e-06	-11.377	100	3.2	Cd300lb	17271710	Mus musculus CD300 antigen like family member B (Cd300lb), mRNA.	NM_199221 // RefSeq // Mus musculus CD300 antigen like family member B (Cd300lb), mRNA	NM_199221 // Mm.185355 // blood| bone| bone marrow| inner ear| mammary gland| skin| thy	Cd300lb	chr11	NM_199221 // Cd300lb // CD300 antigen like family member B // 11 E2|11 // 217304 /// EN
472	5.9e-06	-9.47	100	3.2	Ckap4	17243617	Mus musculus cytoskeleton-associated protein 4 (Ckap4), mRNA.	NM_175451 // RefSeq // Mus musculus cytoskeleton-associated protein 4 (Ckap4), mRNA	NM_175451 // Mm.334999 // bladder| bone| bone marrow| brain| embryonic tissue| extraemb	Ckap4	chr10	NM_175451 // Ckap4 // cytoskeleton-associated protein 4 // 10 C1|10 // 216197 /// ENSMU	Protein processing in endoplasmic reticulum
1464	0.0004013	-5.478	50	3.2	Cmpk2	17274620	Mus musculus cytidine monophosphate (UMP-CMP) kinase 2, mitochon	NM_020557 // RefSeq // Mus musculus cytidine monophosphate (UMP-CMP) kinase 2, mitochon	NM_020557 // Mm.271839 // bone marrow| brain| embryonic tissue| eye| inner ear| kidney|	Cmpk2	chr12	NM_020557 // Cmpk2 // cytidine monophosphate (UMP-CMP) kinase 2, mitochondrial // 12 A2	Metabolic pathways, Pyrimidine metabolism
228	7e-07	-12.157	100	3.2	Cotl1	17513491	Mus musculus coactosin-like 1 (Dictyostelium) (Cotl1), mRNA.	NM_028071 // RefSeq // Mus musculus coactosin-like 1 (Dictyostelium) (Cotl1), mRNA	NM_028071 // Mm.393405 // adrenal gland| bladder| blood| bone| bone marrow| brain| conn	Cotl1	chr8	NM_028071 // Cotl1 // coactosin-like 1 (Dictyostelium) // 8 E1|8 // 72042 /// ENSMUST00
1114	0.0001283	-6.407	100	3.2	D13Ertd608e	17290190	Mus musculus DNA segment, Chr 13, ERATO Doi 608, expressed, mRNA	BC147107 // GenBank // Mus musculus DNA segment, Chr 13, ERATO Doi 608, expressed, mRNA	BC147107 // Mm.466870 // embryonic tissue| lymph node| mammary gland| oviduct| cleavage	D13Ertd608e	chr13	BC147107 // D13Ertd608e // DNA segment, Chr 13, ERATO Doi 608, expressed // 13 70.0 cM
513	8.1e-06	-9.113	100	3.2	Fam111a	17357815	Mus musculus RIKEN cDNA 4632417K18 gene, mRNA (cDNA clone MGC:46	BC038020 // GenBank // Mus musculus RIKEN cDNA 4632417K18 gene, mRNA (cDNA clone MGC:46	BC038020 // Mm.1643 // bladder| blood| bone| bone marrow| brain| dorsal root ganglion|	Fam111a	chr19	BC038020 // Fam111a // family with sequence similarity 111, member A // 19 B|19 // 1073
195	5e-07	-12.85	100	3.2	Fndc3b	17404432	Mus musculus fibronectin type III domain containing 3B (Fndc3b),	NM_173182 // RefSeq // Mus musculus fibronectin type III domain containing 3B (Fndc3b),	NM_173182 // Mm.38832 // adrenal gland| bladder| blood| bone marrow| brain| connective	Fndc3b	chr3	NM_173182 // Fndc3b // fibronectin type III domain containing 3B // 3 A3|3 // 72007 ///
1060	0.000102	-6.605	100	3.2	Gm6548	17347353	Mus musculus predicted gene 6548 (Gm6548), non-coding RNA.	NR_003363 // RefSeq // Mus musculus predicted gene 6548 (Gm6548), non-coding RNA	NR_003363 // Mm.311918 // bone marrow| brain| embryonic tissue| inner ear| kidney| mamm	Gm6548	chr17	NR_003363 // Gm6548 // eukaryotic translation elongation factor 1 alpha 1 pseudogene //
846	4.37e-05	-7.377	100	3.2	H2-M9	17344750	Mus musculus histocompatibility 2, M region locus 9 (H2-M9), mRN	NM_008205 // RefSeq // Mus musculus histocompatibility 2, M region locus 9 (H2-M9), mRN	NM_008205 // Mm.57004 // mammary gland| pancreas| adult /// ENSMUST00000087167 // Mm.57	H2-M9	chr17	NM_008205 // H2-M9 // histocompatibility 2, M region locus 9 // 17 B1|17 20.27 cM // 14
852	4.48e-05	-7.353	100	3.2	Icos	17213490	Mus musculus inducible T cell co-stimulator (Icos), mRNA.	NM_017480 // RefSeq // Mus musculus inducible T cell co-stimulator (Icos), mRNA	NM_017480 // Mm.42044 // blood| bone marrow| embryonic tissue| inner ear| lymph node| m	Icos	chr1	NM_017480 // Icos // inducible T cell co-stimulator // 1 C2|1 32.0 cM // 54167 /// ENSM	The Co-Stimulatory Signal During T-cell Activation, Cell adhesion molecules (CAMs), Intestinal immune network for IgA production, Primary immunodeficiency, T cell receptor signaling pathway
174	3e-07	-13.277	100	3.2	Lair1	17485673	Mus musculus leukocyte-associated Ig-like receptor 1 (Lair1),	NM_001113474 // RefSeq // Mus musculus leukocyte-associated Ig-like receptor 1 (Lair1),	NM_001113474 // Mm.290880 // bladder| bone marrow| brain| embryonic tissue| eye| fertil	Lair1	chr7	NM_001113474 // Lair1 // leukocyte-associated Ig-like receptor 1 // 7 A1|7 4.5 cM // 52
704	2.34e-05	-7.987	100	3.2	Lilrb3	17485589	cdna:known chromosome:NCBIM37:7:3663011:3671984:-1 gen	ENSMUST00000078451 // ENSEMBL // cdna:known chromosome:NCBIM37:7:3663011:3671984:-1 gen	ENSMUST00000078451 // Mm.440814 // bladder| blood| bone| bone marrow| embryonic tissue|	Lilrb3	chr7	ENSMUST00000078451 // Lilrb3 // leukocyte immunoglobulin-like receptor, subfamily B (wi	B cell receptor signaling pathway, Osteoclast differentiation
429	4.3e-06	-9.839	100	3.2	Mmp2	17503825	Mus musculus matrix metallopeptidase 2 (Mmp2), mRNA.	NM_008610 // RefSeq // Mus musculus matrix metallopeptidase 2 (Mmp2), mRNA	NM_008610 // Mm.29564 // bladder| bone| bone marrow| brain| connective tissue| embryoni	Mmp2	chr8	NM_008610 // Mmp2 // matrix metallopeptidase 2 // 8 C5|8 44.0 cM // 17390 /// ENSMUST00	Inhibition of Matrix Metalloproteinases, Bladder cancer, GnRH signaling pathway, Leukocyte transendothelial migration, Pathways in cancer
505	7.5e-06	-9.195	100	3.2	Rgs1	17227780	cdna:known chromosome:NCBIM37:1:146091803:146096372:-1	ENSMUST00000172388 // ENSEMBL // cdna:known chromosome:NCBIM37:1:146091803:146096372:-1	ENSMUST00000172388 // Mm.103701 // blood| bone marrow| embryonic tissue| intestine| liv	Rgs1	chr1	ENSMUST00000172388 // Rgs1 // regulator of G-protein signaling 1 // 1 F|1 78.0 cM // 50
593	1.26e-05	-8.631	100	3.2	Slamf8	17229931	Mus musculus SLAM family member 8 (Slamf8), mRNA.	NM_029084 // RefSeq // Mus musculus SLAM family member 8 (Slamf8), mRNA	NM_029084 // Mm.179812 // lung| lymph node| mammary gland| spleen| thymus| juvenile| ad	Slamf8	chr1	NM_029084 // Slamf8 // SLAM family member 8 // 1|1 H2 // 74748 /// ENSMUST00000065679 /
390	3.3e-06	-10.178	100	3.2	Tcirg1	17361008	Mus musculus T cell, immune regulator 1, ATPase, H+ transporting	NM_016921 // RefSeq // Mus musculus T cell, immune regulator 1, ATPase, H+ transporting	NM_016921 // Mm.271689 // bladder| bone| bone marrow| brain| embryonic tissue| extraemb	Tcirg1	chr19	NM_016921 // Tcirg1 // T cell, immune regulator 1, ATPase, H+ transporting, lysosomal V	Collecting duct acid secretion, Epithelial cell signaling in Helicobacter pylori infection, Lysosome, Metabolic pathways, Oxidative phosphorylation, Phagosome, Rheumatoid arthritis, Vibrio cholerae infection
1015	8.65e-05	-6.751	100	3.2	Tmem106a	17256784	cdna:known chromosome:NCBIM37:11:101443556:101453102:1	ENSMUST00000100403 // ENSEMBL // cdna:known chromosome:NCBIM37:11:101443556:101453102:1	ENSMUST00000100403 // Mm.280559 // bladder| bone marrow| brain| connective tissue| embr	Tmem106a	chr11	ENSMUST00000100403 // Tmem106a // transmembrane protein 106A // 11 D|11 // 217203 /// N
143	2e-07	-14.001	100	3.2	Tmem156	17448256	Mus musculus 2 days neonate thymus thymic cells cDNA, RIKEN	AK050605 // GenBank HTC // Mus musculus 2 days neonate thymus thymic cells cDNA, RIKEN	XM_914571 // Mm.297688 // thymus| neonate /// ENSMUST00000043352 // Mm.297688 // thymus	Tmem156	chr5	XM_914571 // Tmem156 // transmembrane protein 156 // 5 C3.1|5 // 243025 /// ENSMUST0000
1546	0.0004802	-5.34	50	3.2	Tnfaip3	17239597	Mus musculus tumor necrosis factor, alpha-induced protein 3 (Tnf	NM_009397 // RefSeq // Mus musculus tumor necrosis factor, alpha-induced protein 3 (Tnf	NM_009397 // Mm.116683 // blood| bone| bone marrow| brain| connective tissue| embryonic	Tnfaip3	chr10	NM_009397 // Tnfaip3 // tumor necrosis factor, alpha-induced protein 3 // 10 A3|10 13.0	CD40L Signaling Pathway, NF-kB Signaling Pathway, TNFR2 Signaling Pathway, NOD-like receptor signaling pathway
376	2.9e-06	-10.312	100	3.2	Treml2	17338388	Mus musculus triggering receptor expressed on myeloid cells-l	NM_001033405 // RefSeq // Mus musculus triggering receptor expressed on myeloid cells-l	NM_001033405 // Mm.329104 // blood| bone marrow| embryonic tissue| lymph node| mammary	Treml2	chr17	NM_001033405 // Treml2 // triggering receptor expressed on myeloid cells-like 2 // 17 C
774	3.2e-05	-7.677	100	3.2	Trim30d	17494408	Mus musculus tripartite motif-containing 30D (Trim30d), transcri	NM_199146 // RefSeq // Mus musculus tripartite motif-containing 30D (Trim30d), transcri	NM_199146 // Mm.277377 // blood| bone marrow| brain| intestine| liver| lung| lymph node	Trim30d	chr7	NM_199146 // Trim30d // tripartite motif-containing 30D // 7 E3|7 // 209387 /// NM_0011
414	3.8e-06	-9.987	100	3.2	Was	17539997	Mus musculus Wiskott-Aldrich syndrome homolog (human) (Was), mRN	NM_009515 // RefSeq // Mus musculus Wiskott-Aldrich syndrome homolog (human) (Was), mRN	NM_009515 // Mm.4735 // bone| embryonic tissue| extraembryonic tissue| heart| inner ear	Was	chrX	NM_009515 // Was // Wiskott-Aldrich syndrome homolog (human) // X A1.1|X 2.0 cM // 2237	Adherens junction, Bacterial invasion of epithelial cells, Chemokine signaling pathway, Fc gamma R-mediated phagocytosis, Pathogenic Escherichia coli infection, Regulation of actin cytoskeleton, Shigellosis
440	4.6e-06	-9.758	100	3.2	Wsb1	17266563	Mus musculus WD repeat and SOCS box-containing 1 (Wsb1), transcr	NM_019653 // RefSeq // Mus musculus WD repeat and SOCS box-containing 1 (Wsb1), transcr	NM_019653 // Mm.307022 // bladder| blood| bone| bone marrow| brain| connective tissue|	Wsb1	chr11	NM_019653 // Wsb1 // WD repeat and SOCS box-containing 1 // 11 B5|11 // 78889 /// ENSMU
787	3.35e-05	-7.631	100	3.1	5830416P10Rik	17365700	Mus musculus RIKEN cDNA 5830416P10 gene (5830416P10Rik), non-cod	NR_028427 // RefSeq // Mus musculus RIKEN cDNA 5830416P10 gene (5830416P10Rik), non-cod	NR_028427 // Mm.248624 // bone marrow| brain| embryonic tissue| extraembryonic tissue|	5830416P10Rik	chr19	NR_028427 // 5830416P10Rik // RIKEN cDNA 5830416P10 gene // 19 D2|19 // 381232
857	4.58e-05	-7.332	100	3.1	A630033H20Rik	17537126	Mus musculus RIKEN cDNA A630033H20 gene (A630033H20Rik), tran	NM_001122596 // RefSeq // Mus musculus RIKEN cDNA A630033H20 gene (A630033H20Rik), tran	NM_001122596 // Mm.265244 // bone| bone marrow| connective tissue| embryonic tissue| ey	A630033H20Rik	chrX	NM_001122596 // A630033H20Rik // RIKEN cDNA A630033H20 gene // X D|X // 213438 /// ENSM
1367	0.000296	-5.717	50	3.1	Angpt2	17507799	cdna:known chromosome:NCBIM37:8:18690263:18741562:-1 g	ENSMUST00000033846 // ENSEMBL // cdna:known chromosome:NCBIM37:8:18690263:18741562:-1 g	ENSMUST00000033846 // Mm.439874 // bone marrow| embryonic tissue| extraembryonic tissue	Angpt2	chr8	ENSMUST00000033846 // Angpt2 // angiopoietin 2 // 8 A1.3|8 9.0 cM // 11601 /// NM_00742
380	3e-06	-10.274	100	3.1	Arg1	17239845	Mus musculus arginase, liver (Arg1), mRNA.	NM_007482 // RefSeq // Mus musculus arginase, liver (Arg1), mRNA	NM_007482 // Mm.154144 // bone marrow| embryonic tissue| eye| liver| lung| lymph node|	Arg1	chr10	NM_007482 // Arg1 // arginase, liver // 10 A4|10 // 11846 /// ENSMUST00000020161 // Arg	Amoebiasis, Arginine and proline metabolism, Metabolic pathways
945	6.71e-05	-6.979	100	3.1	C1qc	17431612	cdna:known chromosome:NCBIM37:4:136445719:136448980:-1	ENSMUST00000046332 // ENSEMBL // cdna:known chromosome:NCBIM37:4:136445719:136448980:-1	ENSMUST00000046332 // Mm.439732 // bone| bone marrow| brain| embryonic tissue| eye| hea	C1qc	chr4	ENSMUST00000046332 // C1qc // complement component 1, q subcomponent, C chain // 4 D3|4	Chagas disease (American trypanosomiasis), Complement and coagulation cascades, Prion diseases, Staphylococcus aureus infection, Systemic lupus erythematosus
563	1.02e-05	-8.855	100	3.1	Cd276	17527719	Mus musculus CD276 antigen (Cd276), mRNA.	NM_133983 // RefSeq // Mus musculus CD276 antigen (Cd276), mRNA	NM_133983 // Mm.5356 // brain| connective tissue| embryonic tissue| eye| intestine| joi	Cd276	chr9	NM_133983 // Cd276 // CD276 antigen // 9 B|9 // 102657 /// ENSMUST00000039788 // Cd276	Cell adhesion molecules (CAMs)
469	5.8e-06	-9.488	100	3.1	Cep170	17230195	Mus musculus centrosomal protein 170 (Cep170), mRNA.	NM_001099637 // RefSeq // Mus musculus centrosomal protein 170 (Cep170), mRNA	NM_001099637 // Mm.269991 // bone| bone marrow| brain| embryonic tissue| extraembryonic	Cep170	chr1	NM_001099637 // Cep170 // centrosomal protein 170 // 1 H4|1 // 545389 /// ENSMUST000000
1051	9.78e-05	-6.642	100	3.1	Clip3	17476317	Mus musculus CAP-GLY domain containing linker protein 3 (Clip	NM_001081114 // RefSeq // Mus musculus CAP-GLY domain containing linker protein 3 (Clip	NM_001081114 // Mm.159258 // brain| embryonic tissue| eye| inner ear| intestine| kidney	Clip3	chr7	NM_001081114 // Clip3 // CAP-GLY domain containing linker protein 3 // 7 B1|7 // 76686
757	2.94e-05	-7.76	100	3.1	Dtx3l	17330119	cdna:known chromosome:NCBIM37:16:35926597:35939237:-1	ENSMUST00000081933 // ENSEMBL // cdna:known chromosome:NCBIM37:16:35926597:35939237:-1	ENSMUST00000081933 // Mm.390852 // blood| bone marrow| brain| connective tissue| embryo	Dtx3l	chr16	ENSMUST00000081933 // Dtx3l // deltex 3-like (Drosophila) // 16 B3|16 // 209200 /// NM_	Notch signaling pathway
254	1e-06	-11.715	100	3.1	Efemp2	17356447	Mus musculus epidermal growth factor-containing fibulin-like	NM_001164352 // RefSeq // Mus musculus epidermal growth factor-containing fibulin-like	NM_001164352 // Mm.276367 // bladder| brain| connective tissue| embryonic tissue| eye|	Efemp2	chr19	NM_001164352 // Efemp2 // epidermal growth factor-containing fibulin-like extracellular
283	1.4e-06	-11.298	100	3.1	Elk3	17244341	Mus musculus ELK3, member of ETS oncogene family (Elk3), transcr	NM_013508 // RefSeq // Mus musculus ELK3, member of ETS oncogene family (Elk3), transcr	NM_013508 // Mm.4454 // bladder| blood| bone marrow| brain| connective tissue| dorsal r	Elk3	chr10	NM_013508 // Elk3 // ELK3, member of ETS oncogene family // 10 C-D1|10 51.0 cM // 13713
479	6.2e-06	-9.418	100	3.1	F2r	17295130	Mus musculus coagulation factor II (thrombin) receptor (F2r), mR	NM_010169 // RefSeq // Mus musculus coagulation factor II (thrombin) receptor (F2r), mR	NM_010169 // Mm.24816 // blood| bone| bone marrow| brain| connective tissue| dorsal roo	F2r	chr13	NM_010169 // F2r // coagulation factor II (thrombin) receptor // 13 D1|13 47.0 cM // 14	Extrinsic Prothrombin Activation Pathway, Fibrinolysis Pathway, Intrinsic Prothrombin Activation Pathway, Calcium signaling pathway, Complement and coagulation cascades, Endocytosis, Neuroactive ligand-receptor interaction, Regulation of actin cytoskeleton
943	6.69e-05	-6.982	100	3.1	F7	17499212	Mus musculus coagulation factor VII (F7), mRNA.	NM_010172 // RefSeq // Mus musculus coagulation factor VII (F7), mRNA	NM_010172 // Mm.4827 // blood| liver| muscle| skin| fetus| adult /// ENSMUST00000033820	F7	chr8	NM_010172 // F7 // coagulation factor VII // 8 A1.1|8 7.0 cM // 14068 /// ENSMUST000000	Extrinsic Prothrombin Activation Pathway, Complement and coagulation cascades
882	5.22e-05	-7.211	100	3.1	Fndc1	17340673	Mus musculus fibronectin type III domain containing 1 (Fndc1)	NM_001081416 // RefSeq // Mus musculus fibronectin type III domain containing 1 (Fndc1)	NM_001081416 // Mm.379161 // bladder| embryonic tissue| eye| inner ear| intestine| lung	Fndc1	chr17	NM_001081416 // Fndc1 // fibronectin type III domain containing 1 // 17 A1|17 // 68655
635	1.64e-05	-8.352	100	3.1	Gm19705	17217825	Mus musculus predicted gene, 19705 (Gm19705), transcript variant	NR_045324 // RefSeq // Mus musculus predicted gene, 19705 (Gm19705), transcript variant	NR_045324 // Mm.30630 // embryonic tissue| spleen| fetus| juvenile /// NR_045325 // Mm.	Gm19705	chr1	NR_045324 // Gm19705 // predicted gene, 19705 // 1 E4-F // 100503460 /// NR_045325 // G
427	4.3e-06	-9.846	100	3.1	Gm20235	17547660	Mus musculus B6-derived CD11 +ve dendritic cells cDNA, RIKEN	AK155669 // GenBank HTC // Mus musculus B6-derived CD11 +ve dendritic cells cDNA, RIKEN	AK155669 // Mm.447975 // blood| dorsal root ganglion| skin| spleen| thymus| fetus| juve	Gm20235	chr12	AK155669 // Gm20235 // predicted gene, 20235 // --- // 100504452 /// XR_141662 // Gm202
1014	8.57e-05	-6.759	100	3.1	Gm5424	17233769	Mus musculus predicted gene 5424 (Gm5424), non-coding RNA.	NR_002687 // RefSeq // Mus musculus predicted gene 5424 (Gm5424), non-coding RNA	NR_002687 // Mm.333323 // blood| bone marrow| brain| connective tissue| embryonic tissu	Gm5424	chr10	NR_002687 // Gm5424 // argininosuccinate synthase pseudogene // 10 B4|10 // 432466 ///
862	4.66e-05	-7.316	100	3.1	Gpr132	17284247	Mus musculus G protein-coupled receptor 132 (Gpr132), mRNA.	NM_019925 // RefSeq // Mus musculus G protein-coupled receptor 132 (Gpr132), mRNA	NM_019925 // Mm.20455 // inner ear| lymph node| mammary gland| skin| spleen| thymus| ju	Gpr132	chr12	NM_019925 // Gpr132 // G protein-coupled receptor 132 // 12|12 F2 // 56696 /// ENSMUST0
441	4.8e-06	-9.726	100	3.1	Ifitm3	17497718	cdna:known chromosome:NCBIM37:7:148195485:148196669:-1	ENSMUST00000026565 // ENSEMBL // cdna:known chromosome:NCBIM37:7:148195485:148196669:-1	ENSMUST00000026565 // Mm.141021 // adipose tissue| bladder| blood| bone| bone marrow| b	Ifitm3	chr7	ENSMUST00000026565 // Ifitm3 // interferon induced transmembrane protein 3 // 7 F5|7 //
421	4.2e-06	-9.884	100	3.1	Igk-V28	17459415	Mus musculus immunoglobulin kappa light chain mRNA, complete cds	DQ078272 // GenBank // Mus musculus immunoglobulin kappa light chain mRNA, complete cds	AB016620 // Mm.429458 // --- /// AJ416331 // Mm.389777 // lung| pancreas| fetus /// AB0	Igk-V28	chr6	DQ078272 // Igk-V28 // immunoglobulin kappa chain variable 28 (V28) // 6 C1|6 30.0 cM /
1606	0.0005412	-5.249	33	3.1	Il4ra	17482943	Mus musculus interleukin 4 receptor, alpha (Il4ra), mRNA.	NM_001008700 // RefSeq // Mus musculus interleukin 4 receptor, alpha (Il4ra), mRNA	NM_001008700 // Mm.233802 // adrenal gland| bladder| blood| bone| bone marrow| brain| c	Il4ra	chr7	NM_001008700 // Il4ra // interleukin 4 receptor, alpha // 7 F3|7 62.0 cM // 16190 /// E	IL 4 signaling pathway, Selective expression of chemokine receptors during T-cell polarization, Th1/Th2 Differentiation
667	1.9e-05	-8.198	100	3.1	Loxl2	17301670	Mus musculus lysyl oxidase-like 2 (Loxl2), mRNA.	NM_033325 // RefSeq // Mus musculus lysyl oxidase-like 2 (Loxl2), mRNA	NM_033325 // Mm.116714 // bone| bone marrow| brain| connective tissue| embryonic tissue	Loxl2	chr14	NM_033325 // Loxl2 // lysyl oxidase-like 2 // 14 D2|14 // 94352 /// BC086801 // Loxl2 /
1065	0.000103	-6.597	100	3.1	Lst1	17344303	Mus musculus leukocyte specific transcript 1 (Lst1), mRNA.	NM_010734 // RefSeq // Mus musculus leukocyte specific transcript 1 (Lst1), mRNA	NM_010734 // Mm.19379 // brain| embryonic tissue| heart| intestine| joint| liver| lymph	Lst1	chr17	NM_010734 // Lst1 // leukocyte specific transcript 1 // 17 B1|17 19.06 cM // 16988 ///
703	2.33e-05	-7.991	100	3.1	Mxd1	17468511	Mus musculus MAX dimerization protein 1 (Mxd1), mRNA.	NM_010751 // RefSeq // Mus musculus MAX dimerization protein 1 (Mxd1), mRNA	NM_010751 // Mm.279580 // blood| bone| bone marrow| brain| embryonic tissue| extraembry	Mxd1	chr6	NM_010751 // Mxd1 // MAX dimerization protein 1 // 6 D1|6 35.3 cM // 17119 /// ENSMUST0
467	5.7e-06	-9.507	100	3.1	Nav3	17244864	cdna:known chromosome:NCBIM37:10:109119716:109437275:-	ENSMUST00000032719 // ENSEMBL // cdna:known chromosome:NCBIM37:10:109119716:109437275:-	ENSMUST00000032719 // Mm.225050 // brain| dorsal root ganglion| embryonic tissue| eye|	Nav3	chr10	ENSMUST00000032719 // Nav3 // neuron navigator 3 // 10 D1|10 // 260315 /// NM_001081035
275	1.3e-06	-11.402	100	3.1	Oaf	17526102	Mus musculus OAF homolog (Drosophila) (Oaf), mRNA.	NM_178644 // RefSeq // Mus musculus OAF homolog (Drosophila) (Oaf), mRNA	NM_178644 // Mm.246479 // adipose tissue| adrenal gland| bladder| blood| bone marrow| b	Oaf	chr9	NM_178644 // Oaf // OAF homolog (Drosophila) // 9 A5.1|9 23.0 cM // 102644 /// ENSMUST0
297	1.5e-06	-11.131	100	3.1	Plxnd1	17469967	Mus musculus plexin D1 (Plxnd1), mRNA.	NM_026376 // RefSeq // Mus musculus plexin D1 (Plxnd1), mRNA	NM_026376 // Mm.3085 // adrenal gland| blood| bone| bone marrow| brain| embryonic tissu	Plxnd1	chr6	NM_026376 // Plxnd1 // plexin D1 // 6 E3|6 // 67784 /// ENSMUST00000015511 // Plxnd1 //
577	1.11e-05	-8.764	100	3.1	Ppic	17354378	Mus musculus peptidylprolyl isomerase C (Ppic), mRNA.	NM_008908 // RefSeq // Mus musculus peptidylprolyl isomerase C (Ppic), mRNA	NM_008908 // Mm.4587 // adipose tissue| bladder| bone| bone marrow| brain| connective t	Ppic	chr18	NM_008908 // Ppic // peptidylprolyl isomerase C // 18 D1|18 // 19038 /// ENSMUST0000002
829	4.04e-05	-7.451	100	3.1	Ppp1r3b	17500543	Mus musculus protein phosphatase 1, regulatory (inhibitor) subun	NM_177741 // RefSeq // Mus musculus protein phosphatase 1, regulatory (inhibitor) subun	NM_177741 // Mm.247126 // bone| brain| connective tissue| embryonic tissue| eye| inner	Ppp1r3b	chr8	NM_177741 // Ppp1r3b // protein phosphatase 1, regulatory (inhibitor) subunit 3B // 8 A	Insulin signaling pathway
861	4.63e-05	-7.323	100	3.1	Prcp	17480216	Mus musculus prolylcarboxypeptidase (angiotensinase C) (Prcp), m	NM_028243 // RefSeq // Mus musculus prolylcarboxypeptidase (angiotensinase C) (Prcp), m	NM_028243 // Mm.389969 // bladder| blood| bone| bone marrow| brain| connective tissue|	Prcp	chr7	NM_028243 // Prcp // prolylcarboxypeptidase (angiotensinase C) // 7|7 E2 // 72461 /// E	Protein digestion and absorption
461	5.5e-06	-9.552	100	3.1	Ptprj	17388041	Mus musculus protein tyrosine phosphatase, receptor type, J (	NM_001135657 // RefSeq // Mus musculus protein tyrosine phosphatase, receptor type, J (	NM_001135657 // Mm.330393 // adrenal gland| bladder| bone| bone marrow| brain| embryoni	Ptprj	chr2	NM_001135657 // Ptprj // protein tyrosine phosphatase, receptor type, J // 2 E1-2|2 49.	Adherens junction
408	3.7e-06	-10.037	100	3.1	Rcn3	17490578	Mus musculus reticulocalbin 3, EF-hand calcium binding domain (R	NM_026555 // RefSeq // Mus musculus reticulocalbin 3, EF-hand calcium binding domain (R	NM_026555 // Mm.29997 // bone| bone marrow| brain| connective tissue| embryonic tissue|	Rcn3	chr7	NM_026555 // Rcn3 // reticulocalbin 3, EF-hand calcium binding domain // 7 B4|7 23.1 cM
453	5.2e-06	-9.623	100	3.1	Sdc3	17419277	Mus musculus syndecan 3 (Sdc3), mRNA.	NM_011520 // RefSeq // Mus musculus syndecan 3 (Sdc3), mRNA	NM_011520 // Mm.206536 // bladder| blood| bone| bone marrow| brain| embryonic tissue| e	Sdc3	chr4	NM_011520 // Sdc3 // syndecan 3 // 4 D2.3|4 60.8 cM // 20970 /// ENSMUST00000070478 //	Cell adhesion molecules (CAMs), ECM-receptor interaction, Malaria
156	3e-07	-13.762	100	3.1	Sfpi1	17373177	cdna:known chromosome:NCBIM37:2:90936253:90955913:1 ge	ENSMUST00000002180 // ENSEMBL // cdna:known chromosome:NCBIM37:2:90936253:90955913:1 ge	ENSMUST00000002180 // Mm.1302 // blood| bone| bone marrow| brain| embryonic tissue| hea	Sfpi1	chr2	ENSMUST00000002180 // Sfpi1 // SFFV proviral integration 1 // 2 E3|2 47.5 cM // 20375 /
537	9.3e-06	-8.959	100	3.1	Siglece	17490160	Mus musculus sialic acid binding Ig-like lectin E (Siglece), mRN	NM_031181 // RefSeq // Mus musculus sialic acid binding Ig-like lectin E (Siglece), mRN	NM_031181 // Mm.157702 // brain| intestine| kidney| lung| lymph node| juvenile| adult /	Siglece	chr7	NM_031181 // Siglece // sialic acid binding Ig-like lectin E // 7 B2|7 // 83382 /// ENS
431	4.3e-06	-9.835	100	3.1	Skil	17396638	Mus musculus SKI-like (Skil), transcript variant 1, mRNA.	NM_011386 // RefSeq // Mus musculus SKI-like (Skil), transcript variant 1, mRNA	NM_011386 // Mm.15406 // bladder| blood| bone marrow| brain| connective tissue| embryon	Skil	chr3	NM_011386 // Skil // SKI-like // 3 A3|3 13.0 cM // 20482 /// ENSMUST00000029194 // Skil	TGF beta signaling pathway
826	3.95e-05	-7.474	100	3.1	Slc7a7	17306344	Mus musculus solute carrier family 7 (cationic amino acid transp	NM_011405 // RefSeq // Mus musculus solute carrier family 7 (cationic amino acid transp	NM_011405 // Mm.142455 // bladder| blood| bone| bone marrow| brain| embryonic tissue| e	Slc7a7	chr14	NM_011405 // Slc7a7 // solute carrier family 7 (cationic amino acid transporter, y+ sys	Protein digestion and absorption
1572	0.0005086	-5.296	17	3.1	Socs3	17547600	Mus musculus suppressor of cytokine signaling 3 (Socs3), mRNA.	NM_007707 // RefSeq // Mus musculus suppressor of cytokine signaling 3 (Socs3), mRNA	NM_007707 // Mm.3468 // bladder| blood| bone| bone marrow| brain| dorsal root ganglion|	Socs3	chr11	NM_007707 // Socs3 // suppressor of cytokine signaling 3 // 11 E2|11 // 12702 /// ENSMU	IL-2 Receptor Beta Chain in T cell Activation, IL22 Soluble Receptor Signaling Pathway , Adipocytokine signaling pathway, Hepatitis C, Insulin signaling pathway, Jak-STAT signaling pathway, Osteoclast differentiation, Type II diabetes mellitus, Ubiquitin mediated proteolysis
1043	9.44e-05	-6.674	100	3.1	Spib	17490274	Mus musculus Spi-B transcription factor (Spi-1	NM_019866 // RefSeq // Mus musculus Spi-B transcription factor (Spi-1/PU	NM_019866 // Mm.8012 // bone marrow| liver| lung| lymph node| muscle| spleen| thymus| f	Spib	chr7	NM_019866 // Spib // Spi-B transcription factor (Spi-1/PU.1 related) // 7 B4|7 23.0 cM
858	4.6e-05	-7.329	100	3.1	Tlr4	17414836	cdna:known chromosome:NCBIM37:4:66488618:66503834:1 ge	ENSMUST00000048096 // ENSEMBL // cdna:known chromosome:NCBIM37:4:66488618:66503834:1 ge	ENSMUST00000048096 // Mm.38049 // bladder| bone| bone marrow| brain| connective tissue|	Tlr4	chr4	ENSMUST00000048096 // Tlr4 // toll-like receptor 4 // 4 C1|4 33.0 cM // 21898 /// NM_02	Amoebiasis, Chagas disease (American trypanosomiasis), Leishmaniasis, Malaria, Pathogenic Escherichia coli infection, Phagosome, Rheumatoid arthritis, Toll-like receptor signaling pathway, Toxoplasmosis
639	1.67e-05	-8.331	100	3.1	Tshz3	17476866	Mus musculus teashirt zinc finger family member 3 (Tshz3), mRNA.	NM_172298 // RefSeq // Mus musculus teashirt zinc finger family member 3 (Tshz3), mRNA	NM_172298 // Mm.44141 // bladder| bone marrow| brain| dorsal root ganglion| embryonic t	Tshz3	chr7	NM_172298 // Tshz3 // teashirt zinc finger family member 3 // 7 B2|7 // 243931 /// ENSM
815	3.75e-05	-7.523	100	3.1	Unc93a	17341003	Mus musculus unc-93 homolog A (C. elegans) (Unc93a), mRNA.	NM_199252 // RefSeq // Mus musculus unc-93 homolog A (C	NM_199252 // Mm.390935 // embryonic tissue| blastocyst| organogenesis /// ENSMUST000000	Unc93a	chr17	NM_199252 // Unc93a // unc-93 homolog A (C. elegans) // 17 A1|17 7.8 cM // 381058 /// E
651	1.78e-05	-8.269	100	3	2010002N04Rik	17354595	Mus musculus RIKEN cDNA 2010002N04 gene (2010002N04Rik), mRNA.	NM_134133 // RefSeq // Mus musculus RIKEN cDNA 2010002N04 gene (2010002N04Rik), mRNA	NM_134133 // Mm.273197 // blood| bone| bone marrow| brain| connective tissue| embryonic	2010002N04Rik	chr18	NM_134133 // 2010002N04Rik // RIKEN cDNA 2010002N04 gene // 18 D3|18 // 106878 /// ENSM
1859	0.0009626	-4.823	17	3	Arpc1b	17548850	Mus musculus actin related protein 2	NM_023142 // RefSeq // Mus musculus actin related protein 2/3 complex, subunit 1B (Arpc	NM_023142 // Mm.30010 // adipose tissue| bladder| blood| bone| bone marrow| brain| conn	Arpc1b	chrX	NM_023142 // Arpc1b // actin related protein 2/3 complex, subunit 1B // 5 G2|5 // 11867	Bacterial invasion of epithelial cells, Fc gamma R-mediated phagocytosis, Pathogenic Escherichia coli infection, Regulation of actin cytoskeleton, Shigellosis
627	1.57e-05	-8.397	100	3	B4galt6	17352985	Mus musculus UDP-Gal:betaGlcNAc beta 1,4-galactosyltransferase,	NM_019737 // RefSeq // Mus musculus UDP-Gal:betaGlcNAc beta 1,4-galactosyltransferase,	NM_019737 // Mm.393827 // bone| bone marrow| brain| embryonic tissue| eye| fertilized o	B4galt6	chr18	NM_019737 // B4galt6 // UDP-Gal:betaGlcNAc beta 1,4-galactosyltransferase, polypeptide	Metabolic pathways, Sphingolipid metabolism
480	6.3e-06	-9.396	100	3	Birc3	17523863	Mus musculus baculoviral IAP repeat-containing 3 (Birc3), mRNA.	NM_007464 // RefSeq // Mus musculus baculoviral IAP repeat-containing 3 (Birc3), mRNA	NM_007464 // Mm.2026 // blood| bone| bone marrow| connective tissue| dorsal root gangli	Birc3	chr9	NM_007464 // Birc3 // baculoviral IAP repeat-containing 3 // 9|9 A2 // 11796 /// ENSMUS	Caspase Cascade in Apoptosis, Role of Mitochondria in Apoptotic Signaling, Apoptosis, Focal adhesion, NOD-like receptor signaling pathway, Pathways in cancer, Small cell lung cancer, Toxoplasmosis, Ubiquitin mediated proteolysis
736	2.67e-05	-7.853	100	3	Cenpe	17402797	Mus musculus centromere protein E (Cenpe), mRNA.	NM_173762 // RefSeq // Mus musculus centromere protein E (Cenpe), mRNA	NM_173762 // Mm.161470 // bone marrow| brain| embryonic tissue| eye| fertilized ovum| i	Cenpe	chr3	NM_173762 // Cenpe // centromere protein E // 3 0.1 cM|3 H2 // 229841 /// ENSMUST000000
1525	0.0004676	-5.36	17	3	Cp	17396260	Mus musculus ceruloplasmin (Cp), transcript variant 1, mRNA.	NM_001042611 // RefSeq // Mus musculus ceruloplasmin (Cp), transcript variant 1, mRNA	NM_001042611 // Mm.13787 // bladder| blood| bone| bone marrow| brain| embryonic tissue|	Cp	chr3	NM_001042611 // Cp // ceruloplasmin // 3|3 D // 12870 /// ENSMUST00000108329 // Cp // c	Porphyrin and chlorophyll metabolism
684	2.11e-05	-8.091	100	3	Cxcl16	17265268	cdna:known chromosome:NCBIM37:11:70267485:70273486:-1	ENSMUST00000019064 // ENSEMBL // cdna:known chromosome:NCBIM37:11:70267485:70273486:-1	ENSMUST00000019064 // Mm.425692 // bladder| bone marrow| brain| connective tissue| embr	Cxcl16	chr11	ENSMUST00000019064 // Cxcl16 // chemokine (C-X-C motif) ligand 16 // 11|11 B4 // 66102	Chemokine signaling pathway, Cytokine-cytokine receptor interaction
612	1.38e-05	-8.531	100	3	Dclk1	17397708	Mus musculus doublecortin-like kinase 1 (Dclk1), transcript vari	NM_019978 // RefSeq // Mus musculus doublecortin-like kinase 1 (Dclk1), transcript vari	NM_019978 // Mm.393242 // bone| bone marrow| brain| dorsal root ganglion| embryonic tis	Dclk1	chr3	NM_019978 // Dclk1 // doublecortin-like kinase 1 // 3|3 D // 13175 /// NM_001195538 //
221	7e-07	-12.242	100	3	Dleu2	17547825	Mus musculus 16 days neonate thymus cDNA, RIKEN full-length	AK162803 // GenBank HTC // Mus musculus 16 days neonate thymus cDNA, RIKEN full-length	AK162803 // Mm.32886 // bladder| bone| bone marrow| brain| connective tissue| embryonic	Dleu2	chr14	AK162803 // Dleu2 // deleted in lymphocytic leukemia, 2 // 14 C3|14 27.6 cM // 668253 /
729	2.59e-05	-7.886	100	3	Eng	17369925	Mus musculus endoglin (Eng), transcript variant 1, mRNA.	NM_007932 // RefSeq // Mus musculus endoglin (Eng), transcript variant 1, mRNA	NM_007932 // Mm.225297 // bone| bone marrow| brain| connective tissue| embryonic tissue	Eng	chr2	NM_007932 // Eng // endoglin // 2 B|2 21.4 cM // 13805 /// NM_001146350 // Eng // endog
1133	0.0001371	-6.35	100	3	Fbxl5	17447803	Mus musculus F-box and leucine-rich repeat protein 5 (Fbxl5),	NM_001159963 // RefSeq // Mus musculus F-box and leucine-rich repeat protein 5 (Fbxl5),	NM_001159963 // Mm.25794 // adrenal gland| bladder| blood| bone| bone marrow| brain| co	Fbxl5	chr5	NM_001159963 // Fbxl5 // F-box and leucine-rich repeat protein 5 // 5 B3|5 // 242960 //
576	1.11e-05	-8.765	100	3	Galns	17513779	Mus musculus galactosamine (N-acetyl)-6-sulfate sulfatase (Galns	NM_016722 // RefSeq // Mus musculus galactosamine (N-acetyl)-6-sulfate sulfatase (Galns	NM_016722 // Mm.34702 // bladder| bone| bone marrow| brain| connective tissue| embryoni	Galns	chr8	NM_016722 // Galns // galactosamine (N-acetyl)-6-sulfate sulfatase // 8 E1|8 // 50917 /	Glycosaminoglycan degradation, Lysosome, Metabolic pathways
838	4.22e-05	-7.409	100	3	Gbp10	17450501	Mus musculus guanylate-binding protein 10 (Gbp10), mRNA.	NM_001039646 // RefSeq // Mus musculus guanylate-binding protein 10 (Gbp10), mRNA	NM_001039646 // Mm.486893 // kidney| liver| mammary gland| salivary gland| adult /// EN	Gbp10	chr5	NM_001039646 // Gbp10 // guanylate-binding protein 10 // 5 E5|5 // 626578 /// ENSMUST00
1533	0.0004729	-5.351	50	3	Gm4841	17354589	Mus musculus predicted gene 4841 (Gm4841), mRNA.	NM_001034859 // RefSeq // Mus musculus predicted gene 4841 (Gm4841), mRNA	NM_001034859 // Mm.329460 // mammary gland| spleen| adult /// ENSMUST00000090260 // Mm.	Gm4841	chr18	NM_001034859 // Gm4841 // predicted gene 4841 // 18 D3|18 // 225594 /// ENSMUST00000090
952	6.99e-05	-6.941	100	3	Gm8615	17455492	Mus musculus predicted pseudogene 8615 (Gm8615), non-coding RNA.	NR_028061 // RefSeq // Mus musculus predicted pseudogene 8615 (Gm8615), non-coding RNA	NR_028061 // Mm.441522 // adrenal gland| bladder| brain| embryonic tissue| extraembryon	Gm8615	chr5	NR_028061 // Gm8615 // glucosamine-6-phosphate deaminase 1 pseudogene // 5 G3|5 // 6674
1371	0.0002997	-5.707	50	3	Gpnmb	17458439	Mus musculus glycoprotein (transmembrane) nmb (Gpnmb), mRNA.	NM_053110 // RefSeq // Mus musculus glycoprotein (transmembrane) nmb (Gpnmb), mRNA	NM_053110 // Mm.302602 // bladder| blood| bone| bone marrow| brain| connective tissue|	Gpnmb	chr6	NM_053110 // Gpnmb // glycoprotein (transmembrane) nmb // 6 B2.3|6 21.0 cM // 93695 ///
304	1.6e-06	-11.059	100	3	Gusb	17453160	cdna:known chromosome:NCBIM37:5:130464881:130478919:-1	ENSMUST00000026613 // ENSEMBL // cdna:known chromosome:NCBIM37:5:130464881:130478919:-1	ENSMUST00000026613 // Mm.3317 // bladder| blood| bone| bone marrow| brain| connective t	Gusb	chr5	ENSMUST00000026613 // Gusb // glucuronidase, beta // 5 G1.3|5 72.0 cM // 110006 /// NM_	Drug metabolism - other enzymes, Glycosaminoglycan degradation, Lysosome, Metabolic pathways, Pentose and glucuronate interconversions, Porphyrin and chlorophyll metabolism, Starch and sucrose metabolism
1055	0.0001004	-6.62	100	3	Ifi30	17510136	Mus musculus interferon gamma inducible protein 30 (Ifi30), mRNA	NM_023065 // RefSeq // Mus musculus interferon gamma inducible protein 30 (Ifi30), mRNA	NM_023065 // Mm.30241 // bladder| bone marrow| brain| embryonic tissue| extraembryonic	Ifi30	chr8	NM_023065 // Ifi30 // interferon gamma inducible protein 30 // 8 B3.3|8 // 65972 /// EN	Antigen processing and presentation
1637	0.0005818	-5.194	33	3	Ifih1	17385797	Mus musculus interferon induced with helicase C domain 1 (Ifih1)	NM_027835 // RefSeq // Mus musculus interferon induced with helicase C domain 1 (Ifih1)	NM_027835 // Mm.136224 // adrenal gland| bladder| bone marrow| brain| connective tissue	Ifih1	chr2	NM_027835 // Ifih1 // interferon induced with helicase C domain 1 // 2|2 C3 // 71586 //	RIG-I-like receptor signaling pathway
1389	0.0003151	-5.667	50	3	Il1r1	17212185	Mus musculus interleukin 1 receptor, type I (Il1r1), transcript	NM_008362 // RefSeq // Mus musculus interleukin 1 receptor, type I (Il1r1), transcript	NM_008362 // Mm.896 // bladder| bone| connective tissue| embryonic tissue| extraembryon	Il1r1	chr1	NM_008362 // Il1r1 // interleukin 1 receptor, type I // 1 B|1 19.5 cM // 16177 /// NM_0	NF-kB Signaling Pathway, Signal transduction through IL1R, Amoebiasis, Apoptosis, Cytokine-cytokine receptor interaction, Hematopoietic cell lineage, MAPK signaling pathway, Osteoclast differentiation
1117	0.0001301	-6.395	100	3	Lmnb1	17350740	Mus musculus lamin B1 (Lmnb1), mRNA.	NM_010721 // RefSeq // Mus musculus lamin B1 (Lmnb1), mRNA	NM_010721 // Mm.4105 // bladder| blood| bone| bone marrow| brain| dorsal root ganglion|	Lmnb1	chr18	NM_010721 // Lmnb1 // lamin B1 // 18 D3|18 29.0 cM // 16906 /// ENSMUST00000025486 // L	Caspase Cascade in Apoptosis, FAS signaling pathway ( CD95 ), HIV-I Nef: negative effector of Fas and TNF, TNFR1 Signaling Pathway
500	7.2e-06	-9.245	100	3	LOC100861572	17278777	Mus musculus Im snoRNA 3 (LOC100861572), small nucleolar RNA.	NR_046306 // RefSeq // Mus musculus Im snoRNA 3 (LOC100861572), small nucleolar RNA		LOC100861572	chr12	NR_046306 // LOC100861572 // Im snoRNA 3 // --- // 100861572
713	2.42e-05	-7.954	100	3	LOC100861753	17296558	Mus musculus activated spleen cDNA, RIKEN full-length enrich	AK172267 // GenBank HTC // Mus musculus activated spleen cDNA, RIKEN full-length enrich		LOC100861753	chr13	AK172267 // LOC100861753 // annexin-2 receptor-like // --- // 100861753 /// XM_00368890
812	3.69e-05	-7.539	100	3	LOC100862132	17548315	PREDICTED: Mus musculus uncharacterized LOC100862132 (LOC1008621	XR_140674 // RefSeq // PREDICTED: Mus musculus uncharacterized LOC100862132 (LOC1008621		LOC100862132	chr4	XR_140674 // LOC100862132 // uncharacterized LOC100862132 // --- // 100862132
644	1.71e-05	-8.309	100	3	Lpxn	17357872	Mus musculus leupaxin (Lpxn), mRNA.	NM_134152 // RefSeq // Mus musculus leupaxin (Lpxn), mRNA	NM_134152 // Mm.313136 // blood| intestine| lung| lymph node| mammary gland| skin| sple	Lpxn	chr19	NM_134152 // Lpxn // leupaxin // 19 A|19 // 107321 /// ENSMUST00000025601 // Lpxn // le
1576	0.0005116	-5.291	33	3	Mx2	17327557	Mus musculus myxovirus (influenza virus) resistance 2 (Mx2), non	NR_003508 // RefSeq // Mus musculus myxovirus (influenza virus) resistance 2 (Mx2), non	NR_003508 // Mm.14157 // brain| extraembryonic tissue| kidney| lung| lymph node| mammar	Mx2	chr16	NR_003508 // Mx2 // myxovirus (influenza virus) resistance 2 // 16 C4|16 71.2 cM // 178
1339	0.0002709	-5.788	67	3	Olfr111	17337580	Mus musculus olfactory receptor 111 (Olfr111), mRNA.	NM_001005485 // RefSeq // Mus musculus olfactory receptor 111 (Olfr111), mRNA	NM_001005485 // Mm.383371 // --- /// ENSMUST00000097325 // Mm.383371 // --- /// BC13911	Olfr111	chr17	NM_001005485 // Olfr111 // olfactory receptor 111 // 17 B1|17 // 545205 /// ENSMUST0000
1145	0.0001405	-6.329	100	3	Praf2	17532947	cdna:known chromosome:NCBIM37:X:7305565:7308190:1 gene	ENSMUST00000033489 // ENSEMBL // cdna:known chromosome:NCBIM37:X:7305565:7308190:1 gene	ENSMUST00000033489 // Mm.28850 // bladder| blood| bone| bone marrow| brain| connective	Praf2	chrX	ENSMUST00000033489 // Praf2 // PRA1 domain family 2 // X A1.1|X 1.6 cM // 54637 /// NM_
442	4.8e-06	-9.722	100	3	Sat1	17545595	cdna:known chromosome:NCBIM37:X:151647675:151650992:-1	ENSMUST00000026318 // ENSEMBL // cdna:known chromosome:NCBIM37:X:151647675:151650992:-1	ENSMUST00000026318 // Mm.2734 // adipose tissue| bone| bone marrow| brain| connective t	Sat1	chrX	ENSMUST00000026318 // Sat1 // spermidine/spermine N1-acetyl transferase 1 // X F3-F4|X	Arginine and proline metabolism, Metabolic pathways
649	1.77e-05	-8.273	100	3	Sema4d	17292569	Mus musculus sema domain, immunoglobulin domain (Ig), transmembr	NM_013660 // RefSeq // Mus musculus sema domain, immunoglobulin domain (Ig), transmembr	NM_013660 // Mm.33903 // bladder| blood| bone| bone marrow| brain| dorsal root ganglion	Sema4d	chr13	NM_013660 // Sema4d // sema domain, immunoglobulin domain (Ig), transmembrane domain (T	Axon guidance
1681	0.0006438	-5.118	17	3	Tdh	17307638	Mus musculus L-threonine dehydrogenase (Tdh), mRNA.	NM_021480 // RefSeq // Mus musculus L-threonine dehydrogenase (Tdh), mRNA	NM_021480 // Mm.354229 // embryonic tissue| extraembryonic tissue| pancreas| testis| th	Tdh	chr14	NM_021480 // Tdh // L-threonine dehydrogenase // 14 D1|14 // 58865 /// ENSMUST000000225
261	1.1e-06	-11.576	100	3	Tlr9	17521171	Mus musculus toll-like receptor 9 (Tlr9), mRNA.	NM_031178 // RefSeq // Mus musculus toll-like receptor 9 (Tlr9), mRNA	NM_031178 // Mm.44889 // liver| lymph node| mammary gland| skin| spleen| testis| thymus	Tlr9	chr9	NM_031178 // Tlr9 // toll-like receptor 9 // 9 F1|9 // 81897 /// ENSMUST00000062241 //	African trypanosomiasis, Chagas disease (American trypanosomiasis), Malaria, Toll-like receptor signaling pathway
243	9e-07	-11.906	100	3	Tnfaip8l2	17407716	cdna:known chromosome:NCBIM37:3:94943443:94946282:-1 g	ENSMUST00000013851 // ENSEMBL // cdna:known chromosome:NCBIM37:3:94943443:94946282:-1 g	ENSMUST00000013851 // Mm.34368 // bone marrow| brain| embryonic tissue| kidney| mammary	Tnfaip8l2	chr3	ENSMUST00000013851 // Tnfaip8l2 // tumor necrosis factor, alpha-induced protein 8-like
680	2.09e-05	-8.103	100	3	Tnip3	17459196	Mus musculus TNFAIP3 interacting protein 3 (Tnip3), mRNA.	NM_001001495 // RefSeq // Mus musculus TNFAIP3 interacting protein 3 (Tnip3), mRNA	NM_001001495 // Mm.117558 // bone marrow| intestine| pancreas| skin| spleen| uterus| ad	Tnip3	chr6	NM_001001495 // Tnip3 // TNFAIP3 interacting protein 3 // 6 C1|6 // 414084 /// ENSMUST0
695	2.22e-05	-8.041	100	3	Traf1	17384355	Mus musculus TNF receptor-associated factor 1 (Traf1), mRNA.	NM_009421 // RefSeq // Mus musculus TNF receptor-associated factor 1 (Traf1), mRNA	NM_009421 // Mm.239514 // bladder| bone marrow| extraembryonic tissue| inner ear| lung|	Traf1	chr2	NM_009421 // Traf1 // TNF receptor-associated factor 1 // 2 B|2 // 22029 /// ENSMUST000	HIV-I Nef: negative effector of Fas and TNF, TNFR2 Signaling Pathway, Pathways in cancer, Small cell lung cancer
616	1.4e-05	-8.517	100	3	Vmp1	17254660	Mus musculus vacuole membrane protein 1 (Vmp1), mRNA.	NM_029478 // RefSeq // Mus musculus vacuole membrane protein 1 (Vmp1), mRNA	NM_029478 // Mm.390398 // bladder| blood| bone| bone marrow| brain| connective tissue|	Vmp1	chr11	NM_029478 // Vmp1 // vacuole membrane protein 1 // 11 C|11 // 75909 /// ENSMUST00000018
888	5.34e-05	-7.19	100	3	Zswim6	17296084	Mus musculus zinc finger, SWIM domain containing 6 (Zswim6), mRN	NM_145456 // RefSeq // Mus musculus zinc finger, SWIM domain containing 6 (Zswim6), mRN	NM_145456 // Mm.490418 // bladder| bone marrow| brain| dorsal root ganglion| embryonic	Zswim6	chr13	NM_145456 // Zswim6 // zinc finger, SWIM domain containing 6 // 13 D2.1|13 // 67263 ///
1054	0.0001002	-6.621	100	2.9	Adamts15	17525224	Mus musculus a disintegrin-like and metallopeptidase (reproly	NM_001024139 // RefSeq // Mus musculus a disintegrin-like and metallopeptidase (reproly	NM_001024139 // Mm.65867 // bladder| brain| dorsal root ganglion| embryonic tissue| ext	Adamts15	chr9	NM_001024139 // Adamts15 // a disintegrin-like and metallopeptidase (reprolysin type) w
1440	0.0003704	-5.54	33	2.9	Adamts9	17469136	cdna:known chromosome:NCBIM37:6:92722693:92893486:-1 g	ENSMUST00000113438 // ENSEMBL // cdna:known chromosome:NCBIM37:6:92722693:92893486:-1 g	ENSMUST00000113438 // Mm.257557 // brain| embryonic tissue| eye| lung| mammary gland| m	Adamts9	chr6	ENSMUST00000113438 // Adamts9 // a disintegrin-like and metallopeptidase (reprolysin ty
740	2.74e-05	-7.83	100	2.9	Akr1b8	17457128	cdna:known chromosome:NCBIM37:6:34304119:34318463:1 ge	ENSMUST00000038406 // ENSEMBL // cdna:known chromosome:NCBIM37:6:34304119:34318463:1 ge	ENSMUST00000038406 // Mm.5378 // adipose tissue| bladder| brain| connective tissue| emb	Akr1b8	chr6	ENSMUST00000038406 // Akr1b8 // aldo-keto reductase family 1, member B8 // 6 B1|6 13.0
370	2.8e-06	-10.353	100	2.9	Arhgap30	17219324	Mus musculus Rho GTPase activating protein 30 (Arhgap30), mRN	NM_001005508 // RefSeq // Mus musculus Rho GTPase activating protein 30 (Arhgap30), mRN	NM_001005508 // Mm.251048 // blood| bone marrow| embryonic tissue| eye| inner ear| live	Arhgap30	chr1	NM_001005508 // Arhgap30 // Rho GTPase activating protein 30 // 1 H3|1 // 226652 /// EN
1202	0.0001725	-6.157	100	2.9	Atf3	17231033	Mus musculus activating transcription factor 3 (Atf3), mRNA.	NM_007498 // RefSeq // Mus musculus activating transcription factor 3 (Atf3), mRNA	NM_007498 // Mm.2706 // bone| bone marrow| embryonic tissue| extraembryonic tissue| fer	Atf3	chr1	NM_007498 // Atf3 // activating transcription factor 3 // 1 H6|1 103.2 cM // 11910 ///
478	6.1e-06	-9.438	100	2.9	Bgn	17542364	Mus musculus biglycan (Bgn), mRNA.	NM_007542 // RefSeq // Mus musculus biglycan (Bgn), mRNA	NM_007542 // Mm.2608 // adipose tissue| bone| bone marrow| brain| connective tissue| em	Bgn	chrX	NM_007542 // Bgn // biglycan // X B|X 29.3 cM // 12111 /// ENSMUST00000169489 // Bgn //	Small Leucine-rich Proteoglycan (SLRP) molecules
1553	0.0004903	-5.324	33	2.9	Ccr3	17523646	Mus musculus chemokine (C-C motif) receptor 3 (Ccr3), mRNA.	NM_009914 // RefSeq // Mus musculus chemokine (C-C motif) receptor 3 (Ccr3), mRNA	NM_009914 // Mm.57050 // bone marrow| spleen| neonate| adult /// ENSMUST00000039171 //	Ccr3	chr9	NM_009914 // Ccr3 // chemokine (C-C motif) receptor 3 // 9 F|9 71.8 cM // 12771 /// ENS	CCR3 signaling in Eosinophils, IL 5 Signaling Pathway, Selective expression of chemokine receptors during T-cell polarization, The Role of Eosinophils in the Chemokine Network of Allergy, Chemokine signaling pathway, Cytokine-cytokine receptor interaction
1116	0.00013	-6.395	100	2.9	Cd163l1	17484513	Mus musculus CD163 molecule-like 1 (Cd163l1), mRNA.	NM_172909 // RefSeq // Mus musculus CD163 molecule-like 1 (Cd163l1), mRNA	NM_172909 // Mm.19283 // kidney| lung| ovary| skin| stomach| thymus| fetus| neonate| ju	Cd163l1	chr7	NM_172909 // Cd163l1 // CD163 molecule-like 1 // 7 F4|7 // 244233 /// ENSMUST0000008446
596	1.27e-05	-8.617	100	2.9	Col24a1	17403363	Mus musculus collagen, type XXIV, alpha 1 (Col24a1), mRNA.	NM_027770 // RefSeq // Mus musculus collagen, type XXIV, alpha 1 (Col24a1), mRNA	NM_027770 // Mm.235570 // brain| embryonic tissue| molar| ovary| unfertilized ovum| org	Col24a1	chr3	NM_027770 // Col24a1 // collagen, type XXIV, alpha 1 // 3|3 H3 // 71355 /// ENSMUST0000
1097	0.0001184	-6.476	100	2.9	Crtap	17531877	Mus musculus cartilage associated protein (Crtap), mRNA.	NM_019922 // RefSeq // Mus musculus cartilage associated protein (Crtap), mRNA	NM_019922 // Mm.20904 // bladder| bone| bone marrow| brain| dorsal root ganglion| embry	Crtap	chr9	NM_019922 // Crtap // cartilage associated protein // 9|9 F3-F4 // 56693 /// ENSMUST000
732	2.6e-05	-7.882	100	2.9	Ctsz	17395155	cdna:known chromosome:NCBIM37:2:174252994:174264540:-1	ENSMUST00000016400 // ENSEMBL // cdna:known chromosome:NCBIM37:2:174252994:174264540:-1	ENSMUST00000016400 // Mm.156919 // bladder| blood| bone| bone marrow| brain| connective	Ctsz	chr2	ENSMUST00000016400 // Ctsz // cathepsin Z // 2 H4|2 103.5 cM // 64138 /// NM_022325 //	Lysosome
382	3.1e-06	-10.262	100	2.9	Dck	17438823	Mus musculus deoxycytidine kinase (Dck), mRNA.	NM_007832 // RefSeq // Mus musculus deoxycytidine kinase (Dck), mRNA	NM_007832 // Mm.298892 // bladder| blood| bone marrow| brain| dorsal root ganglion| emb	Dck	chr5	NM_007832 // Dck // deoxycytidine kinase // 5 E2|5 // 13178 /// ENSMUST00000031311 // D	Metabolic pathways, Purine metabolism, Pyrimidine metabolism
1020	8.79e-05	-6.736	100	2.9	Ddx60	17501440	Mus musculus DEAD (Asp-Glu-Ala-Asp) box polypeptide 60 (Ddx60	NM_001081215 // RefSeq // Mus musculus DEAD (Asp-Glu-Ala-Asp) box polypeptide 60 (Ddx60	NM_001081215 // Mm.275233 // blood| bone| bone marrow| brain| embryonic tissue| extraem	Ddx60	chr8	NM_001081215 // Ddx60 // DEAD (Asp-Glu-Ala-Asp) box polypeptide 60 // 8 B3.1|8 // 23431
628	1.57e-05	-8.394	100	2.9	Dmxl2	17527210	Mus musculus Dmx-like 2 (Dmxl2), mRNA.	NM_172771 // RefSeq // Mus musculus Dmx-like 2 (Dmxl2), mRNA	NM_172771 // Mm.93636 // blood| bone marrow| brain| dorsal root ganglion| embryonic tis	Dmxl2	chr9	NM_172771 // Dmxl2 // Dmx-like 2 // 9|9 C // 235380 /// ENSMUST00000118163 // Dmxl2 //
326	2.1e-06	-10.747	100	2.9	Dusp1	17342642	cdna:known chromosome:NCBIM37:17:26642535:26645464:-1	ENSMUST00000025025 // ENSEMBL // cdna:known chromosome:NCBIM37:17:26642535:26645464:-1	ENSMUST00000025025 // Mm.239041 // bone| bone marrow| brain| embryonic tissue| extraemb	Dusp1	chr17	ENSMUST00000025025 // Dusp1 // dual specificity phosphatase 1 // 17 A2-C|17 13.0 cM //	CD40L Signaling Pathway, NFkB activation by Nontypeable Hemophilus influenzae, Regulation of MAP Kinase Pathways Through Dual Specificity Phosphatases, TNFR2 Signaling Pathway, MAPK signaling pathway
311	1.7e-06	-10.979	100	2.9	Ebi3	17338642	Mus musculus Epstein-Barr virus induced gene 3 (Ebi3), mRNA.	NM_015766 // RefSeq // Mus musculus Epstein-Barr virus induced gene 3 (Ebi3), mRNA	NM_015766 // Mm.256798 // blood| bone| bone marrow| brain| embryonic tissue| intestine|	Ebi3	chr17	NM_015766 // Ebi3 // Epstein-Barr virus induced gene 3 // 17 D|17 33.0 cM // 50498 ///
827	4.03e-05	-7.455	100	2.9	Egr1	17349514	Mus musculus early growth response 1 (Egr1), mRNA.	NM_007913 // RefSeq // Mus musculus early growth response 1 (Egr1), mRNA	NM_007913 // Mm.181959 // bladder| blood| bone| bone marrow| brain| dorsal root ganglio	Egr1	chr18	NM_007913 // Egr1 // early growth response 1 // 18 C/D|18 16.0 cM // 13653 /// ENSMUST0	Phosphorylation of MEK1 by cdk5/p35 down regulates the MAP kinase pathway, Prion diseases
405	3.6e-06	-10.051	100	2.9	Elmo1	17285559	Mus musculus engulfment and cell motility 1, ced-12 homolog (C.	NM_080288 // RefSeq // Mus musculus engulfment and cell motility 1, ced-12 homolog (C	NM_080288 // Mm.342392 // blood| bone marrow| brain| dorsal root ganglion| embryonic ti	Elmo1	chr13	NM_080288 // Elmo1 // engulfment and cell motility 1, ced-12 homolog (C. elegans) // 13	Bacterial invasion of epithelial cells, Chemokine signaling pathway, Shigellosis
947	6.73e-05	-6.976	100	2.9	Fam114a1	17437686	Mus musculus family with sequence similarity 114, member A1 (Fam	NM_026667 // RefSeq // Mus musculus family with sequence similarity 114, member A1 (Fam	NM_026667 // Mm.258545 // bladder| bone| bone marrow| brain| connective tissue| embryon	Fam114a1	chr5	NM_026667 // Fam114a1 // family with sequence similarity 114, member A1 // 5|5 C3.3 //
493	7e-06	-9.285	100	2.9	Fam49b	17317486	Mus musculus family with sequence similarity 49, member B (Fam49	NM_144846 // RefSeq // Mus musculus family with sequence similarity 49, member B (Fam49	NM_144846 // Mm.246108 // bladder| blood| bone| bone marrow| brain| embryonic tissue| e	Fam49b	chr15	NM_144846 // Fam49b // family with sequence similarity 49, member B // 15 D1|15 // 2236
1039	9.35e-05	-6.682	100	2.9	Fcgr3	17229620	Mus musculus Fc receptor, IgG, low affinity III (Fcgr3), mRNA.	NM_010188 // RefSeq // Mus musculus Fc receptor, IgG, low affinity III (Fcgr3), mRNA	NM_010188 // Mm.22119 // adrenal gland| blood| bone| bone marrow| brain| embryonic tiss	Fcgr3	chr1	NM_010188 // Fcgr3 // Fc receptor, IgG, low affinity III // 1 H3|1 92.3 cM // 14131 ///
807	3.66e-05	-7.547	100	2.9	Fkbp11	17321318	Mus musculus FK506 binding protein 11 (Fkbp11), mRNA.	NM_024169 // RefSeq // Mus musculus FK506 binding protein 11 (Fkbp11), mRNA	NM_024169 // Mm.30729 // blood| bone marrow| embryonic tissue| extraembryonic tissue| i	Fkbp11	chr15	NM_024169 // Fkbp11 // FK506 binding protein 11 // 15|15 F2 // 66120 /// ENSMUST0000000
921	6.04e-05	-7.074	100	2.9	Fkbp7	17386770	Mus musculus FK506 binding protein 7 (Fkbp7), mRNA.	NM_010222 // RefSeq // Mus musculus FK506 binding protein 7 (Fkbp7), mRNA	NM_010222 // Mm.24720 // bladder| bone marrow| brain| embryonic tissue| eye| heart| int	Fkbp7	chr2	NM_010222 // Fkbp7 // FK506 binding protein 7 // 2 C3|2 60.5 cM // 14231 /// ENSMUST000
340	2.2e-06	-10.652	100	2.9	Ftl1	17288650	Mus musculus ferritin light chain 1 (Ftl1), mRNA.	NM_010240 // RefSeq // Mus musculus ferritin light chain 1 (Ftl1), mRNA	NM_010240 // Mm.30357 // adipose tissue| blood| bone| bone marrow| brain| connective ti	Ftl1	chr13	NM_010240 // Ftl1 // ferritin light chain 1 // 7 B4|7 // 14325 /// J04716 // Ftl1 // fe
1613	0.0005507	-5.236	33	2.9	Gadd45a	17467316	Mus musculus growth arrest and DNA-damage-inducible 45 alpha (Ga	NM_007836 // RefSeq // Mus musculus growth arrest and DNA-damage-inducible 45 alpha (Ga	NM_007836 // Mm.72235 // bone marrow| brain| embryonic tissue| extraembryonic tissue| e	Gadd45a	chr6	NM_007836 // Gadd45a // growth arrest and DNA-damage-inducible 45 alpha // 6 C1|6 // 13	ATM Signaling Pathway, Cell Cycle: G2/M Checkpoint, p53 Signaling Pathway, Cell cycle, MAPK signaling pathway, p53 signaling pathway
694	2.2e-05	-8.051	100	2.9	Gbp11	17450515	Mus musculus guanylate binding protein 11 (Gbp11), mRNA.	NM_001039647 // RefSeq // Mus musculus guanylate binding protein 11 (Gbp11), mRNA	NM_001039647 // Mm.458435 // embryonic tissue| liver| lung| mammary gland| fetus| juven	Gbp11	chr5	NM_001039647 // Gbp11 // guanylate binding protein 11 // 5 E5|5 // 634650 /// EU304258
484	6.6e-06	-9.348	100	2.9	Gimap4	17458362	Mus musculus GTPase, IMAP family member 4 (Gimap4), transcript v	NM_174990 // RefSeq // Mus musculus GTPase, IMAP family member 4 (Gimap4), transcript v	NM_174990 // Mm.333048 // blood| bone marrow| embryonic tissue| extraembryonic tissue|	Gimap4	chr6	NM_174990 // Gimap4 // GTPase, IMAP family member 4 // 6 B2.3|6 // 107526 /// ENSMUST00
1149	0.000145	-6.302	100	2.9	Gm11714	17257660	Mus musculus TIB-55 BB88 cDNA, RIKEN full-length enriched li	AK146139 // GenBank HTC // Mus musculus TIB-55 BB88 cDNA, RIKEN full-length enriched li	XR_106609 // Mm.452294 // spleen	Gm11714	chr11	XR_106609 // Gm11714 // predicted gene 11714 // --- // 100503397
721	2.49e-05	-7.925	100	2.9	Gm13212	17421364	cdna:novel chromosome:NCBIM37:4:145175069:145215248:1	ENSMUST00000105739 // ENSEMBL // cdna:novel chromosome:NCBIM37:4:145175069:145215248:1		Gm13212	chr4	ENSMUST00000105739 // Gm13212 // predicted gene 13212 // 4 E1|4 // 433801
1102	0.0001223	-6.448	100	2.9	Gpr171	17405458	Mus musculus G protein-coupled receptor 171 (Gpr171), mRNA.	NM_173398 // RefSeq // Mus musculus G protein-coupled receptor 171 (Gpr171), mRNA	NM_173398 // Mm.123648 // bone marrow| brain| inner ear| lung| mammary gland| skin| spl	Gpr171	chr3	NM_173398 // Gpr171 // G protein-coupled receptor 171 // 3 D|3 // 229323 /// ENSMUST000
225	7e-07	-12.188	100	2.9	Gxylt2	17461166	Mus musculus glucoside xylosyltransferase 2 (Gxylt2), mRNA.	NM_198612 // RefSeq // Mus musculus glucoside xylosyltransferase 2 (Gxylt2), mRNA	NM_198612 // Mm.272037 // embryonic tissue| lung| testis| organogenesis| fetus| juvenil	Gxylt2	chr6	NM_198612 // Gxylt2 // glucoside xylosyltransferase 2 // 6 D3|6 // 232313 /// ENSMUST00	Other types of O-glycan biosynthesis
798	3.48e-05	-7.595	100	2.9	Icam1	17515074	Mus musculus intercellular adhesion molecule 1 (Icam1), mRNA.	NM_010493 // RefSeq // Mus musculus intercellular adhesion molecule 1 (Icam1), mRNA	NM_010493 // Mm.435508 // bone| bone marrow| brain| connective tissue| embryonic tissue	Icam1	chr9	NM_010493 // Icam1 // intercellular adhesion molecule 1 // 9 A3|9 7.0 cM // 15894 /// E	Adhesion Molecules on Lymphocyte, B Lymphocyte Cell Surface Molecules, CTL mediated immune response against target cells , Monocyte and its Surface Molecules, Neutrophil and Its Surface Molecules, T Cytotoxic Cell Surface Molecules, T Helper Cell Surface Molecules, African trypanosomiasis, Cell adhesion molecules (CAMs), Leukocyte transendothelial migration, Malaria, Natural killer cell mediated …
1419	0.0003471	-5.591	33	2.9	Ifit2	17358815	Mus musculus interferon-induced protein with tetratricopeptide r	NM_008332 // RefSeq // Mus musculus interferon-induced protein with tetratricopeptide r	NM_008332 // Mm.2036 // bone| bone marrow| brain| connective tissue| embryonic tissue|	Ifit2	chr19	NM_008332 // Ifit2 // interferon-induced protein with tetratricopeptide repeats 2 // 19
385	3.1e-06	-10.252	100	2.9	Itgb3	17257235	Mus musculus integrin beta 3 (Itgb3), mRNA.	NM_016780 // RefSeq // Mus musculus integrin beta 3 (Itgb3), mRNA	NM_016780 // Mm.87150 // bladder| blood| bone| bone marrow| brain| embryonic tissue| ex	Itgb3	chr11	NM_016780 // Itgb3 // integrin beta 3 // 11 E1|11 68.0 cM // 16416 /// ENSMUST000000210	Phospholipids as signalling intermediaries, uCalpain and friends in Cell spread, Arrhythmogenic right ventricular cardiomyopathy (ARVC), Dilated cardiomyopathy, ECM-receptor interaction, Focal adhesion, Hematopoietic cell lineage, Hypertrophic cardiomyopathy (HCM), Osteoclast differentiation, Phagosome, Regulation of actin cytoskeleton
1199	0.0001719	-6.159	100	2.9	Kcna3	17401526	Mus musculus potassium voltage-gated channel, shaker-related sub	NM_008418 // RefSeq // Mus musculus potassium voltage-gated channel, shaker-related sub	NM_008418 // Mm.30640 // brain| embryonic tissue| inner ear| spinal cord| stomach| thym	Kcna3	chr3	NM_008418 // Kcna3 // potassium voltage-gated channel, shaker-related subfamily, member	¿-arrestins in GPCR Desensitization, Role of ¿-arrestins in the activation and targeting of MAP kinases, Roles of ¿-arrestin-dependent Recruitment of Src Kinases in GPCR Signaling
445	4.9e-06	-9.696	100	2.9	Kdr	17448924	cdna:known chromosome:NCBIM37:5:76328852:76374483:-1 g	ENSMUST00000113516 // ENSEMBL // cdna:known chromosome:NCBIM37:5:76328852:76374483:-1 g	ENSMUST00000113516 // Mm.285 // bone marrow| brain| dorsal root ganglion| embryonic tis	Kdr	chr5	ENSMUST00000113516 // Kdr // kinase insert domain protein receptor // 5 C3.3|5 42.0 cM	Cytokine-cytokine receptor interaction, Endocytosis, Focal adhesion, VEGF signaling pathway
835	4.18e-05	-7.42	100	2.9	Klra17	17471635	Mus musculus killer cell lectin-like receptor, subfamily A, memb	NM_133203 // RefSeq // Mus musculus killer cell lectin-like receptor, subfamily A, memb	NM_133203 // Mm.155514 // adult /// ENSMUST00000014687 // Mm.155514 // adult /// ENSMUS	Klra17	chr6	NM_133203 // Klra17 // killer cell lectin-like receptor, subfamily A, member 17 // 6 F3
1548	0.0004844	-5.333	33	2.9	Klrb1f	17463482	Mus musculus killer cell lectin-like receptor subfamily B member	NM_153094 // RefSeq // Mus musculus killer cell lectin-like receptor subfamily B member	NM_153094 // Mm.259262 // inner ear| skin| thymus| juvenile| adult /// ENSMUST000000322	Klrb1f	chr6	NM_153094 // Klrb1f // killer cell lectin-like receptor subfamily B member 1F // 6 F3|6
1641	0.000591	-5.182	50	2.9	Lce3b	17399906	Mus musculus late cornified envelope 3B (Lce3b), mRNA.	NM_025501 // RefSeq // Mus musculus late cornified envelope 3B (Lce3b), mRNA	NM_025501 // Mm.443421 // stomach| tongue| adult /// ENSMUST00000046234 // Mm.443421 //	Lce3b	chr3	NM_025501 // Lce3b // late cornified envelope 3B // 3 F1|3 // 66344 /// ENSMUST00000046
584	1.18e-05	-8.699	100	2.9	Lgals3bp	17547604	cdna:known chromosome:NCBIM37:11:118254065:118259465:-	ENSMUST00000144529 // ENSEMBL // cdna:known chromosome:NCBIM37:11:118254065:118259465:-	ENSMUST00000144529 // Mm.3152 // adipose tissue| bladder| blood| bone| bone marrow| bra	Lgals3bp	chr11	ENSMUST00000144529 // Lgals3bp // lectin, galactoside-binding, soluble, 3 binding prote
305	1.6e-06	-11.052	100	2.9	Lpcat1	17288467	cdna:known chromosome:NCBIM37:13:73604645:73653870:1 g	ENSMUST00000022099 // ENSEMBL // cdna:known chromosome:NCBIM37:13:73604645:73653870:1 g	ENSMUST00000022099 // Mm.284649 // blood| bone| bone marrow| brain| connective tissue|	Lpcat1	chr13	ENSMUST00000022099 // Lpcat1 // lysophosphatidylcholine acyltransferase 1 // 13 C1|13 /	Ether lipid metabolism, Glycerophospholipid metabolism, Metabolic pathways
547	9.6e-06	-8.923	100	2.9	Man2a1	17339108	cdna:known chromosome:NCBIM37:17:64950076:65104450:1 g	ENSMUST00000086723 // ENSEMBL // cdna:known chromosome:NCBIM37:17:64950076:65104450:1 g	ENSMUST00000086723 // Mm.2433 // bladder| blood| bone marrow| brain| embryonic tissue|	Man2a1	chr17	ENSMUST00000086723 // Man2a1 // mannosidase 2, alpha 1 // 17|17 E1.2 // 17158 /// NM_00	Metabolic pathways, N-Glycan biosynthesis
1203	0.0001729	-6.155	100	2.9	Mir1957	17417858	Mus musculus microRNA 1957 (Mir1957), microRNA.	NR_035483 // RefSeq // Mus musculus microRNA 1957 (Mir1957), microRNA		Mir1957	chr4	NR_035483 // Mir1957 // microRNA 1957 // --- // 100316707 /// NR_035483 // Mir1957 // m
779	3.23e-05	-7.666	100	2.9	Mir300	17278842	Mus musculus microRNA 300 (Mir300), microRNA.	NR_029651 // RefSeq // Mus musculus microRNA 300 (Mir300), microRNA		Mir300	chr12	NR_029651 // Mir300 // microRNA 300 // 12|12 // 723833
1028	9.11e-05	-6.705	100	2.9	Mxra8	17433898	Mus musculus matrix-remodelling associated 8 (Mxra8), mRNA.	NM_024263 // RefSeq // Mus musculus matrix-remodelling associated 8 (Mxra8), mRNA	NM_024263 // Mm.159028 // adipose tissue| bladder| bone| bone marrow| brain| connective	Mxra8	chr4	NM_024263 // Mxra8 // matrix-remodelling associated 8 // 4 E2|4 83.0 cM // 74761 /// EN
515	8.2e-06	-9.105	100	2.9	Myd88	17532137	Mus musculus myeloid differentiation primary response gene 88 (M	NM_010851 // RefSeq // Mus musculus myeloid differentiation primary response gene 88 (M	NM_010851 // Mm.213003 // bladder| blood| bone| bone marrow| brain| connective tissue|	Myd88	chr9	NM_010851 // Myd88 // myeloid differentiation primary response gene 88 // 9 F3|9 70.0 c	Inactivation of Gsk3 by AKT causes accumulation of b-catenin in Alveolar Macrophages, NFkB activation by Nontypeable Hemophilus influenzae, NF-kB Signaling Pathway, Signal transduction through IL1R, Toll-Like Receptor Pathway, African trypanosomiasis, Apoptosis, Chagas disease (American trypanosomiasis), Leishmaniasis, Malaria, Toll-like receptor signaling pathway, Toxoplasmosis
677	2.04e-05	-8.125	100	2.9	Myo1g	17260369	Mus musculus myosin IG (Myo1g), mRNA.	NM_178440 // RefSeq // Mus musculus myosin IG (Myo1g), mRNA	NM_178440 // Mm.239554 // bone| bone marrow| embryonic tissue| eye| heart| inner ear| j	Myo1g	chr11	NM_178440 // Myo1g // myosin IG // 11 A1|11 // 246177 /// ENSMUST00000003459 // Myo1g /
692	2.17e-05	-8.064	100	2.9	Ncr1	17473300	Mus musculus natural cytotoxicity triggering receptor 1 (Ncr1),	NM_010746 // RefSeq // Mus musculus natural cytotoxicity triggering receptor 1 (Ncr1),	NM_010746 // Mm.240231 // bone| bone marrow| mammary gland| spleen| juvenile| adult ///	Ncr1	chr7	NM_010746 // Ncr1 // natural cytotoxicity triggering receptor 1 // 7 A1|7 // 17086 ///	Natural killer cell mediated cytotoxicity
1640	0.0005874	-5.187	33	2.9	Ndc80	17347042	Mus musculus NDC80 homolog, kinetochore complex component (S. ce	NM_023294 // RefSeq // Mus musculus NDC80 homolog, kinetochore complex component (S	NM_023294 // Mm.225956 // blood| bone marrow| brain| embryonic tissue| extraembryonic t	Ndc80	chr17	NM_023294 // Ndc80 // NDC80 homolog, kinetochore complex component (S. cerevisiae) // 1
1763	0.0007672	-4.988	33	2.9	Oasl1	17441051	cdna:known chromosome:NCBIM37:5:115373273:115387924:1	ENSMUST00000112143 // ENSEMBL // cdna:known chromosome:NCBIM37:5:115373273:115387924:1	ENSMUST00000112143 // Mm.95479 // bladder| bone| bone marrow| connective tissue| eye| i	Oasl1	chr5	ENSMUST00000112143 // Oasl1 // 2'-5' oligoadenylate synthetase-like 1 // 5 F|5 // 23165
1104	0.0001235	-6.44	100	2.9	Odz3	17509315	Mus musculus odd Oz	NM_011857 // RefSeq // Mus musculus odd Oz/ten-m homolog 3 (Drosophila) (Odz3), transcr	NM_011857 // Mm.42191 // brain| connective tissue| dorsal root ganglion| embryonic tiss	Odz3	chr8	NM_011857 // Odz3 // odd Oz/ten-m homolog 3 (Drosophila) // 8|8 B2 // 23965 /// NM_0011
145	2e-07	-13.958	100	2.9	P2rx4	17442149	cdna:known chromosome:NCBIM37:5:123157593:123179747:1	ENSMUST00000031429 // ENSEMBL // cdna:known chromosome:NCBIM37:5:123157593:123179747:1	ENSMUST00000031429 // Mm.290884 // bladder| bone| bone marrow| brain| connective tissue	P2rx4	chr5	ENSMUST00000031429 // P2rx4 // purinergic receptor P2X, ligand-gated ion channel 4 // 5	Calcium signaling pathway, Neuroactive ligand-receptor interaction
1073	0.0001071	-6.563	100	2.9	P2ry10	17537118	Mus musculus purinergic receptor P2Y, G-protein coupled 10 (P2ry	NM_172435 // RefSeq // Mus musculus purinergic receptor P2Y, G-protein coupled 10 (P2ry	NM_172435 // Mm.74639 // bone| bone marrow| embryonic tissue| lymph node| mammary gland	P2ry10	chrX	NM_172435 // P2ry10 // purinergic receptor P2Y, G-protein coupled 10 // X D|X // 78826	Neuroactive ligand-receptor interaction
1086	0.0001124	-6.521	100	2.9	Pde7b	17239638	Mus musculus phosphodiesterase 7B (Pde7b), mRNA.	NM_013875 // RefSeq // Mus musculus phosphodiesterase 7B (Pde7b), mRNA	NM_013875 // Mm.425617 // bladder| brain| embryonic tissue| eye| lung| mammary gland| o	Pde7b	chr10	NM_013875 // Pde7b // phosphodiesterase 7B // 10 A3|10 // 29863 /// ENSMUST00000020165	Purine metabolism
970	7.25e-05	-6.909	100	2.9	Pdgfrb	17351027	cdna:known chromosome:NCBIM37:18:61204854:61244710:1 g	ENSMUST00000115274 // ENSEMBL // cdna:known chromosome:NCBIM37:18:61204854:61244710:1 g	ENSMUST00000115274 // Mm.4146 // bone| bone marrow| brain| connective tissue| dorsal ro	Pdgfrb	chr18	ENSMUST00000115274 // Pdgfrb // platelet derived growth factor receptor, beta polypepti	Calcium signaling pathway, Cytokine-cytokine receptor interaction, Focal adhesion, Gap junction, Glioma, MAPK signaling pathway, Melanoma, Pathways in cancer, Prostate cancer, Regulation of actin cytoskeleton
262	1.1e-06	-11.575	100	2.9	Pecam1	17270937	Mus musculus platelet	NM_008816 // RefSeq // Mus musculus platelet/endothelial cell adhesion molecule 1 (Peca	NM_008816 // Mm.343951 // blood| bone| bone marrow| brain| dorsal root ganglion| embryo	Pecam1	chr11	NM_008816 // Pecam1 // platelet/endothelial cell adhesion molecule 1 // 11 E1|11 // 186	Adhesion Molecules on Lymphocyte, Cell to Cell Adhesion Signaling, Monocyte and its Surface Molecules, Neutrophil and Its Surface Molecules, Cell adhesion molecules (CAMs), Leukocyte transendothelial migration, Malaria
317	1.9e-06	-10.858	100	2.9	Picalm	17480078	Mus musculus phosphatidylinositol binding clathrin assembly prot	NM_146194 // RefSeq // Mus musculus phosphatidylinositol binding clathrin assembly prot	NM_146194 // Mm.235175 // bladder| blood| bone| bone marrow| brain| embryonic tissue| e	Picalm	chr7	NM_146194 // Picalm // phosphatidylinositol binding clathrin assembly protein // 7 E1|7
837	4.22e-05	-7.41	100	2.9	Pip4k2a	17382038	Mus musculus phosphatidylinositol-5-phosphate 4-kinase, type II,	NM_008845 // RefSeq // Mus musculus phosphatidylinositol-5-phosphate 4-kinase, type II,	NM_008845 // Mm.313977 // adrenal gland| bladder| bone| bone marrow| brain| embryonic t	Pip4k2a	chr2	NM_008845 // Pip4k2a // phosphatidylinositol-5-phosphate 4-kinase, type II, alpha // 2	Inositol phosphate metabolism, Phosphatidylinositol signaling system, Regulation of actin cytoskeleton
302	1.6e-06	-11.078	100	2.9	Postn	17397575	Mus musculus periostin, osteoblast specific factor (Postn), tran	NM_015784 // RefSeq // Mus musculus periostin, osteoblast specific factor (Postn), tran	NM_015784 // Mm.236067 // adipose tissue| bladder| bone| bone marrow| brain| connective	Postn	chr3	NM_015784 // Postn // periostin, osteoblast specific factor // 3 C|3 // 50706 /// NM_00
839	4.23e-05	-7.408	100	2.9	Ripk3	17306906	Mus musculus receptor-interacting serine-threonine kinase 3 (	NM_001164108 // RefSeq // Mus musculus receptor-interacting serine-threonine kinase 3 (	NM_001164108 // Mm.46612 // adipose tissue| bone| bone marrow| brain| connective tissue	Ripk3	chr14	NM_001164108 // Ripk3 // receptor-interacting serine-threonine kinase 3 // 14|14 C1 //	Cytosolic DNA-sensing pathway
507	7.8e-06	-9.159	100	2.9	S1pr1	17409621	Mus musculus sphingosine-1-phosphate receptor 1 (S1pr1), mRNA.	NM_007901 // RefSeq // Mus musculus sphingosine-1-phosphate receptor 1 (S1pr1), mRNA	NM_007901 // Mm.982 // bladder| bone| bone marrow| brain| connective tissue| embryonic	S1pr1	chr3	NM_007901 // S1pr1 // sphingosine-1-phosphate receptor 1 // 3 G1|3 // 13609 /// ENSMUST	Phospholipids as signalling intermediaries, Neuroactive ligand-receptor interaction
521	8.5e-06	-9.062	100	2.9	Sdcbp	17411605	cdna:known chromosome:NCBIM37:4:6292797:6323431:1 gene	ENSMUST00000029912 // ENSEMBL // cdna:known chromosome:NCBIM37:4:6292797:6323431:1 gene	ENSMUST00000029912 // Mm.247473 // adrenal gland| bladder| blood| bone| bone marrow| br	Sdcbp	chr4	ENSMUST00000029912 // Sdcbp // syndecan binding protein // 4 A1|4 // 53378 /// NM_00109
1037	9.33e-05	-6.684	100	2.9	Siglech	17478511	Mus musculus sialic acid binding Ig-like lectin H (Siglech), mRN	NM_178706 // RefSeq // Mus musculus sialic acid binding Ig-like lectin H (Siglech), mRN	NM_178706 // Mm.44425 // bone| brain| liver| mammary gland| spinal cord| spleen| fetus|	Siglech	chr7	NM_178706 // Siglech // sialic acid binding Ig-like lectin H // 7 B5|7 // 233274 /// EN
1081	0.0001098	-6.541	100	2.9	Slamf6	17219435	Mus musculus SLAM family member 6 (Slamf6), mRNA.	NM_030710 // RefSeq // Mus musculus SLAM family member 6 (Slamf6), mRNA	NM_030710 // Mm.486404 // bone marrow| brain| liver| lymph node| mammary gland| spleen|	Slamf6	chr1	NM_030710 // Slamf6 // SLAM family member 6 // 1 H3|1 89.5 cM // 30925 /// ENSMUST00000
1108	0.0001251	-6.429	100	2.9	Slc29a3	17241130	Mus musculus solute carrier family 29 (nucleoside transporters),	NM_023596 // RefSeq // Mus musculus solute carrier family 29 (nucleoside transporters),	NM_023596 // Mm.284462 // brain| dorsal root ganglion| embryonic tissue| extraembryonic	Slc29a3	chr10	NM_023596 // Slc29a3 // solute carrier family 29 (nucleoside transporters), member 3 //
1277	0.0002217	-5.95	67	2.9	Slc38a6	17276273	cdna:novel chromosome:NCBIM37:12:74387766:74455036:1 g	ENSMUST00000140523 // ENSEMBL // cdna:novel chromosome:NCBIM37:12:74387766:74455036:1 g	ENSMUST00000140523 // Mm.37829 // brain| embryonic tissue| eye| liver| lung| lymph node	Slc38a6	chr12	ENSMUST00000140523 // Slc38a6 // solute carrier family 38, member 6 // 12 C3|12 // 6250
1255	0.0002019	-6.026	100	2.9	Snap23	17375083	cdna:novel chromosome:NCBIM37:2:120393433:120426991:1	ENSMUST00000116437 // ENSEMBL // cdna:novel chromosome:NCBIM37:2:120393433:120426991:1	ENSMUST00000116437 // Mm.245715 // bone| bone marrow| brain| connective tissue| dorsal	Snap23	chr2	ENSMUST00000116437 // Snap23 // synaptosomal-associated protein 23 // 2 E5|2 61.8 cM //	SNARE interactions in vesicular transport
449	5e-06	-9.659	100	2.9	Sycp2	17395414	cdna:novel chromosome:NCBIM37:2:178079998:178142390:-1	ENSMUST00000081134 // ENSEMBL // cdna:novel chromosome:NCBIM37:2:178079998:178142390:-1	ENSMUST00000081134 // Mm.70781 // bone| embryonic tissue| extraembryonic tissue| eye| f	Sycp2	chr2	ENSMUST00000081134 // Sycp2 // synaptonemal complex protein 2 // 2 H4|2 // 320558 /// N
1688	0.0006519	-5.109	50	2.9	Tiparp	17398082	Mus musculus TCDD-inducible poly(ADP-ribose) polymerase (Tiparp)	NM_178892 // RefSeq // Mus musculus TCDD-inducible poly(ADP-ribose) polymerase (Tiparp)	NM_178892 // Mm.246398 // blood| bone marrow| brain| embryonic tissue| extraembryonic t	Tiparp	chr3	NM_178892 // Tiparp // TCDD-inducible poly(ADP-ribose) polymerase // 3 E1|3 // 99929 //
830	4.06e-05	-7.446	100	2.9	Tm4sf19	17324787	Mus musculus transmembrane 4 L six family member 19 (Tm4sf19)	NM_001160402 // RefSeq // Mus musculus transmembrane 4 L six family member 19 (Tm4sf19)	NM_001160402 // Mm.484240 // blood| bone /// ENSMUST00000115149 // Mm.484240 // blood|	Tm4sf19	chr16	NM_001160402 // Tm4sf19 // transmembrane 4 L six family member 19 // 16 B3|16 // 277203
1079	0.0001081	-6.555	100	2.9	Tmem26	17234030	Mus musculus transmembrane protein 26 (Tmem26), mRNA.	NM_177794 // RefSeq // Mus musculus transmembrane protein 26 (Tmem26), mRNA	NM_177794 // Mm.2479 // brain| connective tissue| embryonic tissue| eye| heart| kidney|	Tmem26	chr10	NM_177794 // Tmem26 // transmembrane protein 26 // 10 B5.3|10 // 327766 /// ENSMUST0000
1825	0.0008974	-4.874	17	2.9	Tubb5	17548000	Mus musculus tubulin, beta 5 class I (Tubb5), mRNA.	NM_011655 // RefSeq // Mus musculus tubulin, beta 5 class I (Tubb5), mRNA	NM_011655 // Mm.273538 // adipose tissue| bladder| blood| bone| bone marrow| brain| con	Tubb5	chr17	NM_011655 // Tubb5 // tubulin, beta 5 class I // 17 B1|17 // 22154 /// ENSMUST000000015
1032	9.19e-05	-6.697	100	2.9	Ubd	17337545	Mus musculus ubiquitin D (Ubd), mRNA.	NM_023137 // RefSeq // Mus musculus ubiquitin D (Ubd), mRNA	NM_023137 // Mm.140210 // intestine| mammary gland| spleen| thymus| juvenile| adult ///	Ubd	chr17	NM_023137 // Ubd // ubiquitin D // 17|17 B3 // 24108 /// ENSMUST00000038844 // Ubd // u
1506	0.0004381	-5.41	33	2.9	Ugcg	17414434	cdna:known chromosome:NCBIM37:4:59202129:59235705:1 ge	ENSMUST00000030074 // ENSEMBL // cdna:known chromosome:NCBIM37:4:59202129:59235705:1 ge	ENSMUST00000030074 // Mm.198803 // adrenal gland| bladder| blood| bone| bone marrow| br	Ugcg	chr4	ENSMUST00000030074 // Ugcg // UDP-glucose ceramide glucosyltransferase // 4 B3|4 32.0 c	Metabolic pathways, Sphingolipid metabolism
436	4.5e-06	-9.799	100	2.8	Abcc3	17267846	Mus musculus ATP-binding cassette, sub-family C (CFTR	NM_029600 // RefSeq // Mus musculus ATP-binding cassette, sub-family C (CFTR/MRP), memb	NM_029600 // Mm.23942 // blood| bone| brain| embryonic tissue| intestine| kidney| liver	Abcc3	chr11	NM_029600 // Abcc3 // ATP-binding cassette, sub-family C (CFTR/MRP), member 3 // 11 D|1	Multi-Drug Resistance Factors, Nuclear Receptors in Lipid Metabolism and Toxicity, ABC transporters, Bile secretion
637	1.65e-05	-8.345	100	2.8	Arhgap28	17346898	Mus musculus Rho GTPase activating protein 28 (Arhgap28), mRNA.	NM_172964 // RefSeq // Mus musculus Rho GTPase activating protein 28 (Arhgap28), mRNA	NM_172964 // Mm.9935 // bladder| bone marrow| brain| connective tissue| dorsal root gan	Arhgap28	chr17	NM_172964 // Arhgap28 // Rho GTPase activating protein 28 // 17 E1.2|17 // 268970 /// E
244	9e-07	-11.881	100	2.8	Arsj	17402433	Mus musculus arylsulfatase J (Arsj), mRNA.	NM_173451 // RefSeq // Mus musculus arylsulfatase J (Arsj), mRNA	NM_173451 // Mm.317021 // brain| connective tissue| embryonic tissue| heart| mammary gl	Arsj	chr3	NM_173451 // Arsj // arylsulfatase J // 3 G1|3 // 271970 /// ENSMUST00000093976 // Arsj
1448	0.0003758	-5.529	67	2.8	Bmper	17515478	Mus musculus BMP-binding endothelial regulator (Bmper), mRNA.	NM_028472 // RefSeq // Mus musculus BMP-binding endothelial regulator (Bmper), mRNA	NM_028472 // Mm.335020 // bone| brain| connective tissue| embryonic tissue| extraembryo	Bmper	chr9	NM_028472 // Bmper // BMP-binding endothelial regulator // 9|9 A4 // 73230 /// ENSMUST0
556	1e-05	-8.878	100	2.8	C1qa	17431619	Mus musculus complement component 1, q subcomponent, alpha polyp	NM_007572 // RefSeq // Mus musculus complement component 1, q subcomponent, alpha polyp	NM_007572 // Mm.439957 // bone| bone marrow| brain| embryonic tissue| epididymis| extra	C1qa	chr4	NM_007572 // C1qa // complement component 1, q subcomponent, alpha polypeptide // 4 D3|	Classical Complement Pathway, Complement Pathway, Chagas disease (American trypanosomiasis), Complement and coagulation cascades, Prion diseases, Staphylococcus aureus infection, Systemic lupus erythematosus
248	9e-07	-11.817	100	2.8	C5ar1	17486864	Mus musculus complement component 5a receptor 1 (C5ar1), tran	NM_001173550 // RefSeq // Mus musculus complement component 5a receptor 1 (C5ar1), tran	NM_001173550 // Mm.247623 // bone| bone marrow| embryonic tissue| inner ear| liver| mam	C5ar1	chr7	NM_001173550 // C5ar1 // complement component 5a receptor 1 // 7 A2|7 3.9 cM // 12273 /	Complement and coagulation cascades, Neuroactive ligand-receptor interaction, Staphylococcus aureus infection
1851	0.0009486	-4.834	17	2.8	Ccr7	17268972	Mus musculus chemokine (C-C motif) receptor 7 (Ccr7), mRNA.	NM_007719 // RefSeq // Mus musculus chemokine (C-C motif) receptor 7 (Ccr7), mRNA	NM_007719 // Mm.2932 // bone marrow| embryonic tissue| liver| lymph node| mammary gland	Ccr7	chr11	NM_007719 // Ccr7 // chemokine (C-C motif) receptor 7 // 11 D|11 // 12775 /// ENSMUST00	Selective expression of chemokine receptors during T-cell polarization, Chemokine signaling pathway, Cytokine-cytokine receptor interaction
530	8.8e-06	-9.015	100	2.8	Cd86	17330203	Mus musculus CD86 antigen (Cd86), mRNA.	NM_019388 // RefSeq // Mus musculus CD86 antigen (Cd86), mRNA	NM_019388 // Mm.1452 // bone marrow| liver| lung| lymph node| mammary gland| skin| sple	Cd86	chr16	NM_019388 // Cd86 // CD86 antigen // 16 B5|16 26.9 cM // 12524 /// ENSMUST00000089620 /	Th1/Th2 Differentiation, The Co-Stimulatory Signal During T-cell Activation, Allograft rejection, Autoimmune thyroid disease, Cell adhesion molecules (CAMs), Graft-versus-host disease, Intestinal immune network for IgA production, Rheumatoid arthritis, Systemic lupus erythematosus, Toll-like receptor signaling pathway, Type I diabetes mellitus, Viral myocarditis
850	4.4e-05	-7.371	100	2.8	Clec14a	17281350	Mus musculus C-type lectin domain family 14, member a (Clec14a),	NM_025809 // RefSeq // Mus musculus C-type lectin domain family 14, member a (Clec14a),	NM_025809 // Mm.280563 // brain| connective tissue| dorsal root ganglion| embryonic tis	Clec14a	chr12	NM_025809 // Clec14a // C-type lectin domain family 14, member a // 12 C1|12 // 66864 /
722	2.51e-05	-7.917	100	2.8	Clec4a2	17462764	Mus musculus C-type lectin domain family 4, member a2 (Clec4a	NM_001170333 // RefSeq // Mus musculus C-type lectin domain family 4, member a2 (Clec4a	NM_001170333 // Mm.47384 // bone marrow| brain| embryonic tissue| epididymis| joint| li	Clec4a2	chr6	NM_001170333 // Clec4a2 // C-type lectin domain family 4, member a2 // 6 F3|6 54.0 cM /
1736	0.0007196	-5.036	17	2.8	Eif2ak2	17347355	Mus musculus eukaryotic translation initiation factor 2-alpha ki	NM_011163 // RefSeq // Mus musculus eukaryotic translation initiation factor 2-alpha ki	NM_011163 // Mm.378990 // blood| bone| bone marrow| brain| embryonic tissue| extraembry	Eif2ak2	chr17	NM_011163 // Eif2ak2 // eukaryotic translation initiation factor 2-alpha kinase 2 // 17	Double Stranded RNA Induced Gene Expression, Inactivation of Gsk3 by AKT causes accumulation of b-catenin in Alveolar Macrophages, Regulation of eIF2, Toll-Like Receptor Pathway, Hepatitis C, Protein processing in endoplasmic reticulum
1554	0.0004906	-5.323	50	2.8	F10	17499224	Mus musculus coagulation factor X (F10), transcript variant 1	NM_001242368 // RefSeq // Mus musculus coagulation factor X (F10), transcript variant 1	NM_001242368 // Mm.262589 // blood| bone marrow| intestine| liver| lung| skin| fetus| j	F10	chr8	NM_001242368 // F10 // coagulation factor X // 8 A1.1|8 7.0 cM // 14058 /// NM_007972 /	Extrinsic Prothrombin Activation Pathway, Intrinsic Prothrombin Activation Pathway, Complement and coagulation cascades
1813	0.0008786	-4.889	17	2.8	Fabp5	17404073	Mus musculus fatty acid binding protein 5, epidermal (Fabp5), mR	NM_010634 // RefSeq // Mus musculus fatty acid binding protein 5, epidermal (Fabp5), mR	NM_010634 // Mm.741 // adrenal gland| blood| bone| bone marrow| brain| connective tissu	Fabp5	chr3	NM_010634 // Fabp5 // fatty acid binding protein 5, epidermal // 3|3 A1-3 // 16592 ///	PPAR signaling pathway
642	1.7e-05	-8.311	100	2.8	Fam105a	17316197	Mus musculus family with sequence similarity 105, member A (F	NM_001242424 // RefSeq // Mus musculus family with sequence similarity 105, member A (F	NM_001242424 // Mm.266485 // blood| bone| bone marrow| brain| embryonic tissue| eye| in	Fam105a	chr15	NM_001242424 // Fam105a // family with sequence similarity 105, member A // 15 B1|15 //
1036	9.28e-05	-6.688	100	2.8	Fbn1	17390879	cdna:known chromosome:NCBIM37:2:125126363:125333729:-1	ENSMUST00000103234 // ENSEMBL // cdna:known chromosome:NCBIM37:2:125126363:125333729:-1	ENSMUST00000103234 // Mm.271644 // bladder| brain| dorsal root ganglion| embryonic tiss	Fbn1	chr2	ENSMUST00000103234 // Fbn1 // fibrillin 1 // 2 F|2 71.0 cM // 14118 /// NM_007993 // Fb
268	1.2e-06	-11.516	100	2.8	Fhl2	17222642	Mus musculus four and a half LIM domains 2 (Fhl2), mRNA.	NM_010212 // RefSeq // Mus musculus four and a half LIM domains 2 (Fhl2), mRNA	NM_010212 // Mm.6799 // bone| bone marrow| brain| connective tissue| embryonic tissue|	Fhl2	chr1	NM_010212 // Fhl2 // four and a half LIM domains 2 // 1 B|1 // 14200 /// ENSMUST0000000	Osteoclast differentiation
691	2.16e-05	-8.066	100	2.8	Fmnl3	17321524	Mus musculus formin-like 3 (Fmnl3), mRNA.	NM_011711 // RefSeq // Mus musculus formin-like 3 (Fmnl3), mRNA	NM_011711 // Mm.29043 // bone| bone marrow| brain| dorsal root ganglion| embryonic tiss	Fmnl3	chr15	NM_011711 // Fmnl3 // formin-like 3 // 15|15 F3 // 22379 /// ENSMUST00000088233 // Fmnl
331	2.1e-06	-10.719	100	2.8	Fscn1	17444267	Mus musculus fascin homolog 1, actin bundling protein (Strongylo	NM_007984 // RefSeq // Mus musculus fascin homolog 1, actin bundling protein (Strongylo	NM_007984 // Mm.289707 // adipose tissue| bladder| blood| bone| bone marrow| brain| con	Fscn1	chr5	NM_007984 // Fscn1 // fascin homolog 1, actin bundling protein (Strongylocentrotus purp
425	4.3e-06	-9.848	100	2.8	Ftl1	17340522	Mus musculus ferritin light chain 1 (Ftl1), mRNA.	NM_010240 // RefSeq // Mus musculus ferritin light chain 1 (Ftl1), mRNA	NM_010240 // Mm.30357 // adipose tissue| blood| bone| bone marrow| brain| connective ti	Ftl1	chr17	NM_010240 // Ftl1 // ferritin light chain 1 // 7 B4|7 // 14325 /// NM_010240 // Ftl1 //
426	4.3e-06	-9.848	100	2.8	Ftl1	17418483	Mus musculus ferritin light chain 1 (Ftl1), mRNA.	NM_010240 // RefSeq // Mus musculus ferritin light chain 1 (Ftl1), mRNA	NM_010240 // Mm.30357 // adipose tissue| blood| bone| bone marrow| brain| connective ti	Ftl1	chr4	NM_010240 // Ftl1 // ferritin light chain 1 // 7 B4|7 // 14325 /// NM_010240 // Ftl1 //
632	1.61e-05	-8.371	100	2.8	Ftl1	17547620	Mus musculus ferritin light chain 1 (Ftl1), mRNA.	NM_010240 // RefSeq // Mus musculus ferritin light chain 1 (Ftl1), mRNA	NM_010240 // Mm.30357 // adipose tissue| blood| bone| bone marrow| brain| connective ti	Ftl1	chr11	NM_010240 // Ftl1 // ferritin light chain 1 // 7 B4|7 // 14325 /// NM_010240 // Ftl1 //
730	2.59e-05	-7.885	100	2.8	Gm13710	17387426	Mus musculus predicted gene 13710 (Gm13710), non-coding RNA.	NR_046046 // RefSeq // Mus musculus predicted gene 13710 (Gm13710), non-coding RNA	NR_046046 // Mm.491046 // --- /// NR_046046 // Mm.491046 // ---	Gm13710	chr2	NR_046046 // Gm13710 // predicted gene 13710 // 2 D|2 // 672763 /// NR_046046 // Gm1371
550	9.7e-06	-8.908	100	2.8	Gpr77	17486859	Mus musculus G protein-coupled receptor 77 (Gpr77), transcript v	NM_176912 // RefSeq // Mus musculus G protein-coupled receptor 77 (Gpr77), transcript v	NM_176912 // Mm.239570 // bone| lung| skin| neonate /// ENSMUST00000171425 // Mm.239570	Gpr77	chr7	NM_176912 // Gpr77 // G protein-coupled receptor 77 // 7 A2|7 // 319430 /// ENSMUST0000
1603	0.0005353	-5.257	50	2.8	Gpr97	17504207	Mus musculus G protein-coupled receptor 97 (Gpr97), mRNA.	NM_173036 // RefSeq // Mus musculus G protein-coupled receptor 97 (Gpr97), mRNA	NM_173036 // Mm.27995 // blood| bone| bone marrow| brain| embryonic tissue| extraembryo	Gpr97	chr8	NM_173036 // Gpr97 // G protein-coupled receptor 97 // 8 D1|8 // 54672 /// ENSMUST00000
1329	0.0002602	-5.82	50	2.8	Hsd11b1	17231229	cdna:known chromosome:NCBIM37:1:195047830:195068785:-1	ENSMUST00000016338 // ENSEMBL // cdna:known chromosome:NCBIM37:1:195047830:195068785:-1	ENSMUST00000016338 // Mm.28328 // bone marrow| brain| embryonic tissue| extraembryonic	Hsd11b1	chr1	ENSMUST00000016338 // Hsd11b1 // hydroxysteroid 11-beta dehydrogenase 1 // 1 H6|1 // 15	Visceral Fat Deposits and the Metabolic Syndrome, Aldosterone-regulated sodium reabsorption, Metabolic pathways, Steroid hormone biosynthesis
1719	0.0006984	-5.058	17	2.8	Il15	17510856	cdna:known chromosome:NCBIM37:8:84855536:84927121:-1 g	ENSMUST00000034148 // ENSEMBL // cdna:known chromosome:NCBIM37:8:84855536:84927121:-1 g	ENSMUST00000034148 // Mm.4392 // bone marrow| brain| epididymis| eye| heart| intestine|	Il15	chr8	ENSMUST00000034148 // Il15 // interleukin 15 // 8 C2|8 38.0 cM // 16168 /// NM_008357 /	Cytokine Network, Cytokines and Inflammatory Response, Cytokine-cytokine receptor interaction, Intestinal immune network for IgA production, Jak-STAT signaling pathway, Rheumatoid arthritis
1397	0.0003203	-5.654	33	2.8	Il1r2	17212174	Mus musculus interleukin 1 receptor, type II (Il1r2), mRNA.	NM_010555 // RefSeq // Mus musculus interleukin 1 receptor, type II (Il1r2), mRNA	NM_010555 // Mm.1349 // bone marrow| embryonic tissue| extraembryonic tissue| fertilize	Il1r2	chr1	NM_010555 // Il1r2 // interleukin 1 receptor, type II // 1 B|1 19.5 cM // 16178 /// ENS	Amoebiasis, Cytokine-cytokine receptor interaction, Hematopoietic cell lineage, MAPK signaling pathway
543	9.6e-06	-8.928	100	2.8	Irak3	17245399	cdna:known chromosome:NCBIM37:10:119578704:119638715:-	ENSMUST00000020448 // ENSEMBL // cdna:known chromosome:NCBIM37:10:119578704:119638715:-	ENSMUST00000020448 // Mm.146194 // blood| bone| bone marrow| brain| connective tissue|	Irak3	chr10	ENSMUST00000020448 // Irak3 // interleukin-1 receptor-associated kinase 3 // 10 D2|10 /	Signal transduction through IL1R, Apoptosis, Neurotrophin signaling pathway
492	6.9e-06	-9.286	100	2.8	Klhl6	17329063	Mus musculus kelch-like 6 (Drosophila) (Klhl6), mRNA.	NM_183390 // RefSeq // Mus musculus kelch-like 6 (Drosophila) (Klhl6), mRNA	NM_183390 // Mm.86699 // bone| bone marrow| embryonic tissue| kidney| lymph node| mamma	Klhl6	chr16	NM_183390 // Klhl6 // kelch-like 6 (Drosophila) // 16 A3|16 // 239743 /// ENSMUST000000
1024	8.86e-05	-6.729	100	2.8	Klrk1	17471565	Mus musculus killer cell lectin-like receptor subfamily K, membe	NM_033078 // RefSeq // Mus musculus killer cell lectin-like receptor subfamily K, membe	NM_033078 // Mm.8217 // extraembryonic tissue| mammary gland| skin| spleen| thymus| juv	Klrk1	chr6	NM_033078 // Klrk1 // killer cell lectin-like receptor subfamily K, member 1 // 6 F3|6	Malaria, Natural killer cell mediated cytotoxicity
456	5.4e-06	-9.576	100	2.8	Lhx8	17411338	cdna:known chromosome:NCBIM37:3:153969260:153993615:-1	ENSMUST00000029852 // ENSEMBL // cdna:known chromosome:NCBIM37:3:153969260:153993615:-1	ENSMUST00000029852 // Mm.15530 // brain| embryonic tissue| fertilized ovum| joint| lymp	Lhx8	chr3	ENSMUST00000029852 // Lhx8 // LIM homeobox protein 8 // 3|3 H3-H4 // 16875 /// ENSMUST0
1302	0.0002418	-5.879	67	2.8	Mab21l1	17397740	Mus musculus mab-21-like 1 (C. elegans) (Mab21l1), mRNA.	NM_010750 // RefSeq // Mus musculus mab-21-like 1 (C	NM_010750 // Mm.440209 // brain| embryonic tissue| eye| molar| sympathetic ganglion| or	Mab21l1	chr3	NM_010750 // Mab21l1 // mab-21-like 1 (C. elegans) // 3|3 E3-F1 // 17116 /// ENSMUST000
1824	0.0008942	-4.876	33	2.8	Marcksl1	17419020	Mus musculus MARCKS-like 1 (Marcksl1), mRNA.	NM_010807 // RefSeq // Mus musculus MARCKS-like 1 (Marcksl1), mRNA	NM_010807 // Mm.424974 // adrenal gland| bladder| blood| bone| bone marrow| brain| dors	Marcksl1	chr4	NM_010807 // Marcksl1 // MARCKS-like 1 // 4 D2.2|4 59.0 cM // 17357 /// ENSMUST00000062	Fc gamma R-mediated phagocytosis, Leishmaniasis
1175	0.0001556	-6.243	100	2.8	Mki67	17497334	Mus musculus antigen identified by monoclonal antibody Ki 67	NM_001081117 // RefSeq // Mus musculus antigen identified by monoclonal antibody Ki 67	NM_001081117 // Mm.4078 // bone marrow| brain| embryonic tissue| extraembryonic tissue|	Mki67	chr7	NM_001081117 // Mki67 // antigen identified by monoclonal antibody Ki 67 // 7|7 F3-F5 /
338	2.2e-06	-10.677	100	2.8	Myof	17364280	Mus musculus myoferlin (Myof), mRNA.	NM_001099634 // RefSeq // Mus musculus myoferlin (Myof), mRNA	NM_001099634 // Mm.34674 // bladder| bone| bone marrow| brain| embryonic tissue| extrae	Myof	chr19	NM_001099634 // Myof // myoferlin // 19 C2|19 // 226101 /// ENSMUST00000041475 // Myof
797	3.48e-05	-7.596	100	2.8	Pde2a	17480880	Mus musculus phosphodiesterase 2A, cGMP-stimulated (Pde2a), t	NM_001243757 // RefSeq // Mus musculus phosphodiesterase 2A, cGMP-stimulated (Pde2a), t	NM_001243757 // Mm.247564 // bladder| blood| bone| bone marrow| brain| dorsal root gang	Pde2a	chr7	NM_001243757 // Pde2a // phosphodiesterase 2A, cGMP-stimulated // 7 E3|7 // 207728 ///	Purine metabolism
626	1.57e-05	-8.399	100	2.8	Pdia5	17330058	Mus musculus protein disulfide isomerase associated 5 (Pdia5), m	NM_028295 // RefSeq // Mus musculus protein disulfide isomerase associated 5 (Pdia5), m	NM_028295 // Mm.71015 // blood| bone| bone marrow| brain| embryonic tissue| extraembryo	Pdia5	chr16	NM_028295 // Pdia5 // protein disulfide isomerase associated 5 // 16 B3|16 // 72599 ///
1130	0.0001351	-6.363	100	2.8	Samd9l	17464534	Mus musculus sterile alpha motif domain containing 9-like (Samd9	NM_010156 // RefSeq // Mus musculus sterile alpha motif domain containing 9-like (Samd9	NM_010156 // Mm.196013 // bladder| bone marrow| brain| connective tissue| eye| heart| k	Samd9l	chr6	NM_010156 // Samd9l // sterile alpha motif domain containing 9-like // 6 2.9 cM|6 A1-A2
864	4.72e-05	-7.303	100	2.8	Tmem176b	17466624	Mus musculus transmembrane protein 176B (Tmem176b), transcrip	NM_001164207 // RefSeq // Mus musculus transmembrane protein 176B (Tmem176b), transcrip	NM_001164207 // Mm.28385 // adipose tissue| bladder| blood| bone marrow| brain| embryon	Tmem176b	chr6	NM_001164207 // Tmem176b // transmembrane protein 176B // 6 B2.3|6 19.0 cM // 65963 ///
809	3.67e-05	-7.545	100	2.8	Uggt2	17309482	Mus musculus UDP-glucose glycoprotein glucosyltransferase 2 (	NM_001081252 // RefSeq // Mus musculus UDP-glucose glycoprotein glucosyltransferase 2 (	NM_001081252 // Mm.213406 // blood| bone| bone marrow| brain| connective tissue| embryo	Uggt2	chr14	NM_001081252 // Uggt2 // UDP-glucose glycoprotein glucosyltransferase 2 // 14 E4|14 //	Protein processing in endoplasmic reticulum
744	2.77e-05	-7.819	100	2.8	Xaf1	17252341	Mus musculus XIAP associated factor 1 (Xaf1), mRNA.	NM_001037713 // RefSeq // Mus musculus XIAP associated factor 1 (Xaf1), mRNA	NM_001037713 // Mm.291131 // brain| extraembryonic tissue| eye| kidney| lung| mammary g	Xaf1	chr11	NM_001037713 // Xaf1 // XIAP associated factor 1 // 11 B4|11 // 327959 /// ENSMUST00000
367	2.8e-06	-10.386	100	2.8	Xylt1	17482110	cdna:known chromosome:NCBIM37:7:124524493:124811265:1	ENSMUST00000032892 // ENSEMBL // cdna:known chromosome:NCBIM37:7:124524493:124811265:1	ENSMUST00000032892 // Mm.461427 // bone marrow| brain| eye| pancreas| testis| fetus| ad	Xylt1	chr7	ENSMUST00000032892 // Xylt1 // xylosyltransferase 1 // 7 F2|7 // 233781 /// NM_175645 /	Glycosaminoglycan biosynthesis - chondroitin sulfate, Glycosaminoglycan biosynthesis - heparan sulfate, Metabolic pathways
972	7.31e-05	-6.901	100	2.7	A430110N23Rik	17473423	Mus musculus RIKEN cDNA A430110N23 gene (A430110N23Rik), mRNA.	NM_173008 // RefSeq // Mus musculus RIKEN cDNA A430110N23 gene (A430110N23Rik), mRNA	NM_173008 // Mm.44190 // brain| embryonic tissue| eye| intestine| joint| liver| mammary	A430110N23Rik	chr7	NM_173008 // A430110N23Rik // RIKEN cDNA A430110N23 gene // 7 A1|7 // 269855 /// ENSMUS
845	4.31e-05	-7.39	100	2.7	Abcg1	17335770	Mus musculus ATP-binding cassette, sub-family G (WHITE), member	NM_009593 // RefSeq // Mus musculus ATP-binding cassette, sub-family G (WHITE), member	NM_009593 // Mm.15691 // blood| bone| brain| dorsal root ganglion| embryonic tissue| ep	Abcg1	chr17	NM_009593 // Abcg1 // ATP-binding cassette, sub-family G (WHITE), member 1 // 17|17 //	Nuclear Receptors in Lipid Metabolism and Toxicity, ABC transporters
1163	0.0001512	-6.267	100	2.7	Abi3bp	17326318	Mus musculus ABI gene family, member 3 (NESH) binding protein	NM_001014423 // RefSeq // Mus musculus ABI gene family, member 3 (NESH) binding protein	NM_001014423 // Mm.209236 // bladder| bone| brain| connective tissue| dorsal root gangl	Abi3bp	chr16	NM_001014423 // Abi3bp // ABI gene family, member 3 (NESH) binding protein // 16 C1.1|1
433	4.4e-06	-9.817	100	2.7	Ada	17394063	cdna:known chromosome:NCBIM37:2:163552320:163575975:-1	ENSMUST00000017841 // ENSEMBL // cdna:known chromosome:NCBIM37:2:163552320:163575975:-1	ENSMUST00000017841 // Mm.388 // bone marrow| connective tissue| embryonic tissue| extra	Ada	chr2	ENSMUST00000017841 // Ada // adenosine deaminase // 2 H3|2 94.0 cM // 11486 /// NM_0073	Metabolic pathways, Primary immunodeficiency, Purine metabolism
679	2.06e-05	-8.114	100	2.7	AI597468	17236091	Mus musculus expressed sequence AI597468 (AI597468), mRNA.	NM_001013028 // RefSeq // Mus musculus expressed sequence AI597468 (AI597468), mRNA	NM_001013028 // Mm.335025 // blood| bone| bone marrow| brain| connective tissue| dorsal	AI597468	chr10	NM_001013028 // AI597468 // expressed sequence AI597468 // 10 C1|10 // 103266 /// ENSMU
1337	0.0002682	-5.796	67	2.7	Anxa3	17439464	Mus musculus annexin A3 (Anxa3), mRNA.	NM_013470 // RefSeq // Mus musculus annexin A3 (Anxa3), mRNA	NM_013470 // Mm.7214 // adipose tissue| blood| bone| bone marrow| brain| connective tis	Anxa3	chr5	NM_013470 // Anxa3 // annexin A3 // 5 E3|5 54.0 cM // 11745 /// ENSMUST00000031447 // A
1369	0.0002989	-5.709	83	2.7	Atp6v1b2	17501652	cdna:known chromosome:NCBIM37:8:71612545:71637610:1 ge	ENSMUST00000006435 // ENSEMBL // cdna:known chromosome:NCBIM37:8:71612545:71637610:1 ge	ENSMUST00000006435 // Mm.249096 // bladder| blood| bone| bone marrow| brain| connective	Atp6v1b2	chr8	ENSMUST00000006435 // Atp6v1b2 // ATPase, H+ transporting, lysosomal V1 subunit B2 // 8	Collecting duct acid secretion, Epithelial cell signaling in Helicobacter pylori infection, Metabolic pathways, Oxidative phosphorylation, Phagosome, Rheumatoid arthritis, Vibrio cholerae infection
1321	0.0002565	-5.832	83	2.7	Bend4	17448467	Mus musculus BEN domain containing 4 (Bend4), mRNA.	NM_001164806 // RefSeq // Mus musculus BEN domain containing 4 (Bend4), mRNA	NM_001164806 // Mm.101339 // bone marrow| brain| embryonic tissue| eye| heart| joint| l	Bend4	chr5	NM_001164806 // Bend4 // BEN domain containing 4 // 5 C3.1|5 // 666938 /// ENSMUST00000
409	3.7e-06	-10.035	100	2.7	Cass4	17380119	Mus musculus Cas scaffolding protein family member 4 (Cass4),	NM_001080820 // RefSeq // Mus musculus Cas scaffolding protein family member 4 (Cass4),	NM_001080820 // Mm.210195 // bone| lung| skin| spleen| neonate| adult /// ENSMUST000001	Cass4	chr2	NM_001080820 // Cass4 // Cas scaffolding protein family member 4 // 2 H3|2 // 320664 //
1226	0.0001859	-6.095	100	2.7	Cdh10	17310530	cdna:known chromosome:NCBIM37:15:18748702:18943991:1 g	ENSMUST00000166873 // ENSEMBL // cdna:known chromosome:NCBIM37:15:18748702:18943991:1 g	ENSMUST00000166873 // Mm.117794 // brain| embryonic tissue| spinal cord| organogenesis|	Cdh10	chr15	ENSMUST00000166873 // Cdh10 // cadherin 10 // 15 A2|15 9.1 cM // 320873 /// NM_009865 /
602	1.31e-05	-8.589	100	2.7	D14Ertd668e	17307290	Mus musculus DNA segment, Chr 14, ERATO Doi 668, expressed (D14E	NM_199015 // RefSeq // Mus musculus DNA segment, Chr 14, ERATO Doi 668, expressed (D14E	NM_199015 // Mm.479285 // bladder| bone marrow| embryonic tissue| eye| heart| inner ear	D14Ertd668e	chr14	NM_199015 // D14Ertd668e // DNA segment, Chr 14, ERATO Doi 668, expressed // 14 C3|14 2
1669	0.0006304	-5.134	33	2.7	Ero1l	17299196	Mus musculus ERO1-like (S. cerevisiae) (Ero1l), mRNA.	NM_015774 // RefSeq // Mus musculus ERO1-like (S	NM_015774 // Mm.387108 // adrenal gland| blood| bone| bone marrow| brain| embryonic tis	Ero1l	chr14	NM_015774 // Ero1l // ERO1-like (S. cerevisiae) // 14|14 C-D // 50527 /// ENSMUST000000	Protein processing in endoplasmic reticulum, Vibrio cholerae infection
985	7.7e-05	-6.854	100	2.7	Fam26f	17240186	Mus musculus family with sequence similarity 26, member F (Fam26	NM_175449 // RefSeq // Mus musculus family with sequence similarity 26, member F (Fam26	NM_175449 // Mm.34479 // bone marrow| brain| lymph node| mammary gland| spleen| thymus|	Fam26f	chr10	NM_175449 // Fam26f // family with sequence similarity 26, member F // 10 B1|10 // 2159
913	5.95e-05	-7.089	100	2.7	Fblim1	17432227	cdna:known chromosome:NCBIM37:4:141131977:141154139:-1	ENSMUST00000006381 // ENSEMBL // cdna:known chromosome:NCBIM37:4:141131977:141154139:-1	ENSMUST00000006381 // Mm.490327 // bladder| blood| bone| brain| dorsal root ganglion| e	Fblim1	chr4	ENSMUST00000006381 // Fblim1 // filamin binding LIM protein 1 // 4 E1|4 // 74202 /// NM
648	1.77e-05	-8.274	100	2.7	Gch1	17305748	Mus musculus GTP cyclohydrolase 1 (Gch1), mRNA.	NM_008102 // RefSeq // Mus musculus GTP cyclohydrolase 1 (Gch1), mRNA	NM_008102 // Mm.10651 // bladder| blood| bone marrow| brain| connective tissue| embryon	Gch1	chr14	NM_008102 // Gch1 // GTP cyclohydrolase 1 // 14 C2-3|14 19.5 cM // 14528 /// ENSMUST000	Folate biosynthesis, Metabolic pathways
994	7.91e-05	-6.83	100	2.7	Gm6377	17537199	Mus musculus predicted gene 6377 (Gm6377), mRNA.	NM_001037917 // RefSeq // Mus musculus predicted gene 6377 (Gm6377), mRNA	NM_001037917 // Mm.482747 // liver| mammary gland| oviduct| skin| spleen| thymus| fetus	Gm6377	chrX	NM_001037917 // Gm6377 // predicted gene 6377 // X D|X // 622976 /// ENSMUST00000060013
710	2.4e-05	-7.963	100	2.7	Grina	17312341	Mus musculus glutamate receptor, ionotropic, N-methyl D-aspartat	NM_023168 // RefSeq // Mus musculus glutamate receptor, ionotropic, N-methyl D-aspartat	NM_023168 // Mm.41665 // bone| bone marrow| brain| connective tissue| embryonic tissue|	Grina	chr15	NM_023168 // Grina // glutamate receptor, ionotropic, N-methyl D-aspartate-associated p
1403	0.000328	-5.636	17	2.7	Hbb-b1	17494221	Mus musculus hemoglobin, beta adult major chain (Hbb-b1), mRNA.	NM_008220 // RefSeq // Mus musculus hemoglobin, beta adult major chain (Hbb-b1), mRNA	NM_008220 // Mm.467412 // adrenal gland| bladder| bone| brain| embryonic tissue| extrae	Hbb-b1	chr7	NM_008220 // Hbb-b1 // hemoglobin, beta adult major chain // 7 E3|7 50.0 cM // 15129 //
939	6.59e-05	-6.995	100	2.7	Hist1h1b	17291005	cdna:known chromosome:NCBIM37:13:21871752:21872494:-1	ENSMUST00000080511 // ENSEMBL // cdna:known chromosome:NCBIM37:13:21871752:21872494:-1	ENSMUST00000080511 // Mm.221314 // blood| embryonic tissue| prostate| organogenesis| fe	Hist1h1b	chr13	ENSMUST00000080511 // Hist1h1b // histone cluster 1, H1b // 13|13 A2-A3 // 56702 /// NM
1016	8.65e-05	-6.751	100	2.7	Igf2bp2	17329258	Mus musculus insulin-like growth factor 2 mRNA binding protein 2	NM_183029 // RefSeq // Mus musculus insulin-like growth factor 2 mRNA binding protein 2	NM_183029 // Mm.489442 // bone| bone marrow| brain| embryonic tissue| extraembryonic ti	Igf2bp2	chr16	NM_183029 // Igf2bp2 // insulin-like growth factor 2 mRNA binding protein 2 // 16 B1|16
1399	0.0003212	-5.652	50	2.7	Ikzf3	17268820	Mus musculus IKAROS family zinc finger 3 (Ikzf3), mRNA.	NM_011771 // RefSeq // Mus musculus IKAROS family zinc finger 3 (Ikzf3), mRNA	NM_011771 // Mm.133367 // blood| bone| spleen| thymus| neonate| juvenile| adult /// ENS	Ikzf3	chr11	NM_011771 // Ikzf3 // IKAROS family zinc finger 3 // 11 D|11 // 22780 /// ENSMUST000001	IL-2 Receptor Beta Chain in T cell Activation
375	2.9e-06	-10.333	100	2.7	Il18bp	17493995	Mus musculus interleukin 18 binding protein (Il18bp), mRNA.	NM_010531 // RefSeq // Mus musculus interleukin 18 binding protein (Il18bp), mRNA	NM_010531 // Mm.422756 // brain| connective tissue| embryonic tissue| eye| intestine| l	Il18bp	chr7	NM_010531 // Il18bp // interleukin 18 binding protein // 7|7 F1 // 16068 /// ENSMUST000
992	7.88e-05	-6.834	100	2.7	Il21r	17482958	Mus musculus interleukin 21 receptor (Il21r), mRNA.	NM_021887 // RefSeq // Mus musculus interleukin 21 receptor (Il21r), mRNA	NM_021887 // Mm.155643 // bone| bone marrow| embryonic tissue| mammary gland| skin| spl	Il21r	chr7	NM_021887 // Il21r // interleukin 21 receptor // 7|7 F4 // 60504 /// ENSMUST00000033000	Cytokine-cytokine receptor interaction, Jak-STAT signaling pathway
1338	0.0002693	-5.792	33	2.7	Klk1b27	17477331	Mus musculus kallikrein 1-related peptidase b27 (Klk1b27), mRNA.	NM_020268 // RefSeq // Mus musculus kallikrein 1-related peptidase b27 (Klk1b27), mRNA	NM_020268 // Mm.445911 // salivary gland| testis| adult /// ENSMUST00000079859 // Mm.44	Klk1b27	chr7	NM_020268 // Klk1b27 // kallikrein 1-related peptidase b27 // 7 B4|7 23.11 cM // 16619
734	2.64e-05	-7.866	100	2.7	Ly75	17385574	Mus musculus lymphocyte antigen 75 (Ly75), mRNA.	NM_013825 // RefSeq // Mus musculus lymphocyte antigen 75 (Ly75), mRNA	NM_013825 // Mm.2074 // bone| bone marrow| embryonic tissue| eye| heart| inner ear| liv	Ly75	chr2	NM_013825 // Ly75 // lymphocyte antigen 75 // 2 C1.1|2 // 17076 /// ENSMUST00000028362
546	9.6e-06	-8.924	100	2.7	Malt1	17351330	cdna:known chromosome:NCBIM37:18:65590617:65638477:1 g	ENSMUST00000049248 // ENSEMBL // cdna:known chromosome:NCBIM37:18:65590617:65638477:1 g	ENSMUST00000049248 // Mm.132613 // bladder| bone marrow| brain| embryonic tissue| eye|	Malt1	chr18	ENSMUST00000049248 // Malt1 // mucosa associated lymphoid tissue lymphoma translocation	B cell receptor signaling pathway, T cell receptor signaling pathway
784	3.33e-05	-7.638	100	2.7	Man2b1	17503397	Mus musculus mannosidase 2, alpha B1 (Man2b1), mRNA.	NM_010764 // RefSeq // Mus musculus mannosidase 2, alpha B1 (Man2b1), mRNA	NM_010764 // Mm.4219 // bladder| blood| bone| bone marrow| brain| connective tissue| em	Man2b1	chr8	NM_010764 // Man2b1 // mannosidase 2, alpha B1 // 8 C2|8 37.0 cM // 17159 /// ENSMUST00	ER¿associated degradation (ERAD) Pathway, Steps in the Glycosylation of Mammalian N-linked Oligosaccarides, Lysosome, Other glycan degradation
800	3.49e-05	-7.592	100	2.7	Meg3	17278662	Mus musculus maternally expressed 3 (Meg3), transcript variant 2	NR_027651 // RefSeq // Mus musculus maternally expressed 3 (Meg3), transcript variant 2	NR_027651 // Mm.289645 // adrenal gland| bladder| bone marrow| brain| connective tissue	Meg3	chr12	NR_027651 // Meg3 // maternally expressed 3 // 12 F1|12 54.0 cM // 17263 /// NR_003633
896	5.52e-05	-7.159	100	2.7	Mmp10	17514541	Mus musculus matrix metallopeptidase 10 (Mmp10), mRNA.	NM_019471 // RefSeq // Mus musculus matrix metallopeptidase 10 (Mmp10), mRNA	NM_019471 // Mm.14126 // brain| embryonic tissue| intestine| adult /// ENSMUST000000344	Mmp10	chr9	NM_019471 // Mmp10 // matrix metallopeptidase 10 // 9 A1|9 // 17384 /// ENSMUST00000034
339	2.2e-06	-10.659	100	2.7	Olfr56	17248911	Mus musculus olfactory receptor 56 (Olfr56), mRNA.	NM_010999 // RefSeq // Mus musculus olfactory receptor 56 (Olfr56), mRNA	NM_010999 // Mm.24769 // blood| bone marrow| brain| embryonic tissue| extraembryonic ti	Olfr56	chr11	NM_010999 // Olfr56 // olfactory receptor 56 // 11 B1.2|11 // 18356 /// ENSMUST00000056
991	7.84e-05	-6.839	100	2.7	Ovca2	17252875	Mus musculus candidate tumor suppressor in ovarian cancer 2 (Ovc	NM_027136 // RefSeq // Mus musculus candidate tumor suppressor in ovarian cancer 2 (Ovc	AK128996 // Mm.41496 // bladder| bone| bone marrow| brain| connective tissue| embryonic	Ovca2	chr11	NM_027136 // Ovca2 // candidate tumor suppressor in ovarian cancer 2 // 11 B5|11 // 246
1307	0.0002483	-5.858	33	2.7	Parvg	17313721	Mus musculus parvin, gamma (Parvg), transcript variant 1, mRN	NM_001162500 // RefSeq // Mus musculus parvin, gamma (Parvg), transcript variant 1, mRN	NM_001162500 // Mm.251356 // adrenal gland| blood| bone| bone marrow| brain| embryonic	Parvg	chr15	NM_001162500 // Parvg // parvin, gamma // 15 E2|15 // 64099 /// NM_022321 // Parvg // p	Focal adhesion
894	5.49e-05	-7.163	100	2.7	Psmb10	17512554	Mus musculus proteasome (prosome, macropain) subunit, beta type	NM_013640 // RefSeq // Mus musculus proteasome (prosome, macropain) subunit, beta type	NM_013640 // Mm.787 // blood| bone marrow| brain| embryonic tissue| eye| heart| intesti	Psmb10	chr8	NM_013640 // Psmb10 // proteasome (prosome, macropain) subunit, beta type 10 // 8 D3|8	Proteasome
1173	0.0001546	-6.248	100	2.7	Rgs5	17229451	cdna:known chromosome:NCBIM37:1:171585632:171625944:1	ENSMUST00000027997 // ENSEMBL // cdna:known chromosome:NCBIM37:1:171585632:171625944:1	ENSMUST00000027997 // Mm.20954 // bladder| brain| embryonic tissue| extraembryonic tiss	Rgs5	chr1	ENSMUST00000027997 // Rgs5 // regulator of G-protein signaling 5 // 1 H2|1 86.5 cM // 1
264	1.1e-06	-11.543	100	2.7	Slc8a1	17347619	Mus musculus solute carrier family 8 (sodium	NM_011406 // RefSeq // Mus musculus solute carrier family 8 (sodium/calcium exchanger),	NM_011406 // Mm.265834 // bone marrow| brain| embryonic tissue| eye| heart| kidney| liv	Slc8a1	chr17	NM_011406 // Slc8a1 // solute carrier family 8 (sodium/calcium exchanger), member 1 //	Arrhythmogenic right ventricular cardiomyopathy (ARVC), Calcium signaling pathway, Cardiac muscle contraction, Dilated cardiomyopathy, Hypertrophic cardiomyopathy (HCM), Protein digestion and absorption
662	1.87e-05	-8.216	100	2.7	Snx20	17511534	Mus musculus sorting nexin 20 (Snx20), mRNA.	NM_027840 // RefSeq // Mus musculus sorting nexin 20 (Snx20), mRNA	NM_027840 // Mm.270607 // blood| bone marrow| inner ear| intestine| joint| kidney| lung	Snx20	chr8	NM_027840 // Snx20 // sorting nexin 20 // 8|8 C4 // 71607 /// ENSMUST00000034087 // Snx
571	1.09e-05	-8.786	100	2.7	Sorcs2	17447404	Mus musculus sortilin-related VPS10 domain containing receptor 2	NM_030889 // RefSeq // Mus musculus sortilin-related VPS10 domain containing receptor 2	NM_030889 // Mm.34113 // bone marrow| brain| connective tissue| embryonic tissue| eye|	Sorcs2	chr5	NM_030889 // Sorcs2 // sortilin-related VPS10 domain containing receptor 2 // 5 B3|5 //
533	9e-06	-8.993	100	2.7	Sox18	17395928	Mus musculus SRY-box containing gene 18 (Sox18), mRNA.	NM_009236 // RefSeq // Mus musculus SRY-box containing gene 18 (Sox18), mRNA	NM_009236 // Mm.264904 // brain| embryonic tissue| extraembryonic tissue| eye| heart| k	Sox18	chr2	NM_009236 // Sox18 // SRY-box containing gene 18 // 2 H4|2 96.0 cM // 20672 /// ENSMUST
1571	0.0005084	-5.296	33	2.7	Sp100	17214979	cdna:known chromosome:NCBIM37:1:87546583:87592943:1 ge	ENSMUST00000145440 // ENSEMBL // cdna:known chromosome:NCBIM37:1:87546583:87592943:1 ge	ENSMUST00000145440 // Mm.290906 // blood| bone| bone marrow| embryonic tissue| extraemb	Sp100	chr1	ENSMUST00000145440 // Sp100 // nuclear antigen Sp100 // 1 C5|1 50.0 cM // 20684	Regulation of transcriptional activity by PML
976	7.43e-05	-6.887	100	2.7	Stab1	17304523	Mus musculus stabilin 1 (Stab1), mRNA.	NM_138672 // RefSeq // Mus musculus stabilin 1 (Stab1), mRNA	NM_138672 // Mm.220821 // bladder| blood| bone| bone marrow| brain| embryonic tissue| e	Stab1	chr14	NM_138672 // Stab1 // stabilin 1 // 14 B|14 // 192187 /// ENSMUST00000036618 // Stab1 /
910	5.93e-05	-7.092	100	2.7	Steap2	17445426	Mus musculus six transmembrane epithelial antigen of prostate	NM_001103157 // RefSeq // Mus musculus six transmembrane epithelial antigen of prostate	NM_001103157 // Mm.274956 // adipose tissue| bladder| blood| bone| bone marrow| brain|	Steap2	chr5	NM_001103157 // Steap2 // six transmembrane epithelial antigen of prostate 2 // 5 A1|5
870	4.86e-05	-7.277	100	2.7	Stfa2	17330175	cdna:known chromosome:NCBIM37:16:36404078:36408543:-1	ENSMUST00000169771 // ENSEMBL // cdna:known chromosome:NCBIM37:16:36404078:36408543:-1	ENSMUST00000169771 // Mm.359610 // embryonic tissue| lung| fetus| neonate /// NM_001082	Stfa2	chr16	ENSMUST00000169771 // Stfa2 // stefin A2 // 16 B3|16 22.85 cM // 20862 /// NM_001082545
574	1.11e-05	-8.769	100	2.7	Tinf2	17306793	Mus musculus Terf1 (TRF1)-interacting nuclear factor 2 (Tinf2),	NM_145705 // RefSeq // Mus musculus Terf1 (TRF1)-interacting nuclear factor 2 (Tinf2),	NM_145705 // Mm.29346 // bladder| bone| bone marrow| brain| connective tissue| dorsal r	Tinf2	chr14	NM_145705 // Tinf2 // Terf1 (TRF1)-interacting nuclear factor 2 // 14 C3|14 22.5 cM //
506	7.6e-06	-9.181	100	2.7	Tm6sf1	17479736	Mus musculus transmembrane 6 superfamily member 1 (Tm6sf1), mRNA	NM_145375 // RefSeq // Mus musculus transmembrane 6 superfamily member 1 (Tm6sf1), mRNA	NM_145375 // Mm.221412 // adipose tissue| bone| bone marrow| brain| embryonic tissue| e	Tm6sf1	chr7	NM_145375 // Tm6sf1 // transmembrane 6 superfamily member 1 // 7 D1|7 // 107769 /// ENS
1430	0.0003544	-5.575	17	2.7	Tnfsf10	17396383	cdna:known chromosome:NCBIM37:3:27215950:27238587:1 ge	ENSMUST00000046383 // ENSEMBL // cdna:known chromosome:NCBIM37:3:27215950:27238587:1 ge	ENSMUST00000046383 // Mm.1062 // bone marrow| extraembryonic tissue| kidney| liver| lun	Tnfsf10	chr3	ENSMUST00000046383 // Tnfsf10 // tumor necrosis factor (ligand) superfamily, member 10	Induction of apoptosis through DR3 and DR4/5 Death Receptors , Apoptosis, Cytokine-cytokine receptor interaction, Natural killer cell mediated cytotoxicity
997	7.95e-05	-6.826	100	2.7	Ulbp1	17239040	Mus musculus UL16 binding protein 1 (Ulbp1), mRNA.	NM_029975 // RefSeq // Mus musculus UL16 binding protein 1 (Ulbp1), mRNA	NM_029975 // Mm.442442 // embryonic tissue| eye| heart| lung| mammary gland| spleen| th	Ulbp1	chr10	NM_029975 // Ulbp1 // UL16 binding protein 1 // 10 A3|10 // 77777 /// ENSMUST0000011550	Natural killer cell mediated cytotoxicity
400	3.6e-06	-10.07	100	2.6	1700017B05Rik	17527505	Mus musculus RIKEN cDNA 1700017B05 gene (1700017B05Rik), mRNA.	NM_028820 // RefSeq // Mus musculus RIKEN cDNA 1700017B05 gene (1700017B05Rik), mRNA	NM_028820 // Mm.428905 // bladder| blood| bone| bone marrow| brain| connective tissue|	1700017B05Rik	chr9	NM_028820 // 1700017B05Rik // RIKEN cDNA 1700017B05 gene // 9 C|9 29.0 cM // 74211 ///
1871	0.0009977	-4.797	17	2.6	2610524H06Rik	17451614	Mus musculus RIKEN cDNA 2610524H06 gene (2610524H06Rik), mRNA.	NM_181075 // RefSeq // Mus musculus RIKEN cDNA 2610524H06 gene (2610524H06Rik), mRNA	NM_181075 // Mm.482205 // bone marrow| brain| connective tissue| embryonic tissue| eye|	2610524H06Rik	chr5	NM_181075 // 2610524H06Rik // RIKEN cDNA 2610524H06 gene // 5 F|5 // 330173 /// ENSMUST
501	7.3e-06	-9.225	100	2.6	A430084P05Rik	17265386	Mus musculus RIKEN cDNA A430084P05 gene (A430084P05Rik), mRNA	NM_001045526 // RefSeq // Mus musculus RIKEN cDNA A430084P05 gene (A430084P05Rik), mRNA	NM_001045526 // Mm.164325 // mammary gland| skin| spleen| thymus| fetus| juvenile| adul	A430084P05Rik	chr11	NM_001045526 // A430084P05Rik // RIKEN cDNA A430084P05 gene // 11 B3|11 // 327957 /// E
749	2.8e-05	-7.807	100	2.6	Adamts6	17289602	Mus musculus a disintegrin-like and metallopeptidase (reproly	NM_001081020 // RefSeq // Mus musculus a disintegrin-like and metallopeptidase (reproly	NM_001081020 // Mm.208125 // bone marrow| brain| embryonic tissue| eye| muscle| pancrea	Adamts6	chr13	NM_001081020 // Adamts6 // a disintegrin-like and metallopeptidase (reprolysin type) wi
1100	0.0001221	-6.449	100	2.6	AI839979	17447013	Mus musculus adult male bone cDNA, RIKEN full-length enriche	AK036733 // GenBank HTC // Mus musculus adult male bone cDNA, RIKEN full-length enriche	AK036733 // Mm.23370 // bone| bone marrow| brain| embryonic tissue| liver| skin| morula	AI839979	chr5	AK036733 // AI839979 // expressed sequence AI839979 // --- // 100740 /// XR_106452 // A
260	1.1e-06	-11.602	100	2.6	Akna	17426277	Mus musculus AT-hook transcription factor (Akna), mRNA.	NM_001045514 // RefSeq // Mus musculus AT-hook transcription factor (Akna), mRNA	NM_001045514 // Mm.387725 // bone| bone marrow| brain| dorsal root ganglion| embryonic	Akna	chr4	NM_001045514 // Akna // AT-hook transcription factor // 4 C1|4 // 100182 /// ENSMUST000
1843	0.0009355	-4.844	17	2.6	Aldh1l2	17243544	Mus musculus aldehyde dehydrogenase 1 family, member L2 (Aldh1l2	NM_153543 // RefSeq // Mus musculus aldehyde dehydrogenase 1 family, member L2 (Aldh1l2	NM_153543 // Mm.263138 // blood| bone| brain| connective tissue| dorsal root ganglion|	Aldh1l2	chr10	NM_153543 // Aldh1l2 // aldehyde dehydrogenase 1 family, member L2 // 10 C1|10 // 21618	One carbon pool by folate
314	1.8e-06	-10.931	100	2.6	Arhgap15	17370551	Mus musculus Rho GTPase activating protein 15 (Arhgap15), transc	NM_153820 // RefSeq // Mus musculus Rho GTPase activating protein 15 (Arhgap15), transc	NM_153820 // Mm.217350 // bone| bone marrow| brain| inner ear| intestine| liver| lymph	Arhgap15	chr2	NM_153820 // Arhgap15 // Rho GTPase activating protein 15 // 2 B|2 // 76117 /// ENSMUST
444	4.9e-06	-9.699	100	2.6	Atp1a3	17487805	Mus musculus ATPase, Na+	NM_144921 // RefSeq // Mus musculus ATPase, Na+/K+ transporting, alpha 3 polypeptide (A	NM_144921 // Mm.44101 // bone marrow| brain| embryonic tissue| eye| intestine| lung| ma	Atp1a3	chr7	NM_144921 // Atp1a3 // ATPase, Na+/K+ transporting, alpha 3 polypeptide // 7 A3|7 5.5 c	Aldosterone-regulated sodium reabsorption, Bile secretion, Carbohydrate digestion and absorption, Cardiac muscle contraction, Gastric acid secretion, Pancreatic secretion, Protein digestion and absorption, Proximal tubule bicarbonate reclamation, Salivary secretion
1237	0.0001909	-6.073	100	2.6	BC094916	17230014	cdna:known chromosome:NCBIM37:1:175449848:175466088:-1	ENSMUST00000139092 // ENSEMBL // cdna:known chromosome:NCBIM37:1:175449848:175466088:-1	ENSMUST00000139092 // Mm.371698 // bone marrow| brain| spleen| thymus| juvenile| adult	BC094916	chr1	ENSMUST00000139092 // BC094916 // cDNA sequence BC094916 // 1 H3|1 // 545384 /// NM_001
1663	0.0006244	-5.141	33	2.6	C430002N11Rik	17520582	Mus musculus 7 days embryo whole body cDNA, RIKEN full-lengt	AK049386 // GenBank HTC // Mus musculus 7 days embryo whole body cDNA, RIKEN full-lengt	AK049386 // Mm.392191 // embryonic tissue| extraembryonic tissue| fertilized ovum| ovar	C430002N11Rik	chr9	AK049386 // C430002N11Rik // RIKEN cDNA C430002N11 gene // 9|9 // 319707 /// AK089981 /
673	1.99e-05	-8.15	100	2.6	Capza1	17408793	Mus musculus capping protein (actin filament) muscle Z-line, alp	NM_009797 // RefSeq // Mus musculus capping protein (actin filament) muscle Z-line, alp	NM_009797 // Mm.19142 // bladder| blood| bone| bone marrow| brain| connective tissue| d	Capza1	chr3	NM_009797 // Capza1 // capping protein (actin filament) muscle Z-line, alpha 1 // 3 F2.
631	1.61e-05	-8.372	100	2.6	Casp3	17501041	Mus musculus caspase 3 (Casp3), mRNA.	NM_009810 // RefSeq // Mus musculus caspase 3 (Casp3), mRNA	NM_009810 // Mm.34405 // brain| dorsal root ganglion| embryonic tissue| extraembryonic	Casp3	chr8	NM_009810 // Casp3 // caspase 3 // 8 B1.1|8 26.0 cM // 12367 /// ENSMUST00000093517 //	Apoptotic DNA fragmentation and tissue homeostasis, Apoptotic Signaling in Response to DNA Damage, B Cell Survival Pathway, Caspase Cascade in Apoptosis, D4-GDI Signaling Pathway, FAS signaling pathway ( CD95 ), HIV-I Nef: negative effector of Fas and TNF, Induction of apoptosis through DR3 and DR4/5 Death Receptors , Role of Mitochondria in Apoptotic Signaling, Stress Induction of HSP Regulation…
1725	0.0007054	-5.05	33	2.6	Ccl8	17254065	Mus musculus chemokine (C-C motif) ligand 8 (Ccl8), mRNA.	NM_021443 // RefSeq // Mus musculus chemokine (C-C motif) ligand 8 (Ccl8), mRNA	NM_021443 // Mm.42029 // bone| bone marrow| mammary gland| oviduct| pancreas| prostate|	Ccl8	chr11	NM_021443 // Ccl8 // chemokine (C-C motif) ligand 8 // 11 C|11 47.0 cM // 20307 /// AB0	Chemokine signaling pathway, Cytokine-cytokine receptor interaction
1797	0.0008364	-4.925	17	2.6	Ccna2	17404821	cdna:known chromosome:NCBIM37:3:36463788:36471072:-1 g	ENSMUST00000029270 // ENSEMBL // cdna:known chromosome:NCBIM37:3:36463788:36471072:-1 g	ENSMUST00000029270 // Mm.4189 // bladder| blood| bone| bone marrow| brain| connective t	Ccna2	chr3	ENSMUST00000029270 // Ccna2 // cyclin A2 // 3 B|3 19.2 cM // 12428 /// NM_009828 // Ccn	Cell cycle, Progesterone-mediated oocyte maturation
422	4.2e-06	-9.866	100	2.6	Cd300lh	17271763	cdna:known chromosome:NCBIM37:11:114903445:114909723:-	ENSMUST00000092459 // ENSEMBL // cdna:known chromosome:NCBIM37:11:114903445:114909723:-	ENSMUST00000092459 // Mm.424732 // --- /// BC119352 // Mm.424732 // ---	Cd300lh	chr11	ENSMUST00000092459 // Cd300lh // CD300 antigen like family member H // 11 E2|11 // 3825
308	1.7e-06	-11.006	100	2.6	Cd63	17238594	Mus musculus CD63 antigen (Cd63), transcript variant 1, mRNA.	NM_001042580 // RefSeq // Mus musculus CD63 antigen (Cd63), transcript variant 1, mRNA	NM_001042580 // Mm.371552 // adipose tissue| adrenal gland| bladder| blood| bone| bone	Cd63	chr10	NM_001042580 // Cd63 // CD63 antigen // 10 D3|10 72.0 cM // 12512 /// ENSMUST0000010522	Lysosome
1562	0.0005002	-5.309	50	2.6	Cfh	17227696	Mus musculus complement component factor h (Cfh), nuclear gene e	NM_009888 // RefSeq // Mus musculus complement component factor h (Cfh), nuclear gene e	NM_009888 // Mm.8655 // adrenal gland| blood| brain| connective tissue| dorsal root gan	Cfh	chr1	NM_009888 // Cfh // complement component factor h // 1 F|1 74.1 cM // 12628 /// ENSMUST	Complement and coagulation cascades, Staphylococcus aureus infection
1323	0.0002575	-5.828	83	2.6	Ctsb	17301213	Mus musculus cathepsin B (Ctsb), mRNA.	NM_007798 // RefSeq // Mus musculus cathepsin B (Ctsb), mRNA	NM_007798 // Mm.236553 // bladder| blood| bone| bone marrow| brain| connective tissue|	Ctsb	chr14	NM_007798 // Ctsb // cathepsin B // 14 D1|14 28.0 cM // 13030 /// ENSMUST00000006235 //	Antigen processing and presentation, Lysosome
1071	0.0001059	-6.572	100	2.6	Ctsh	17520233	Mus musculus cathepsin H (Ctsh), mRNA.	NM_007801 // RefSeq // Mus musculus cathepsin H (Ctsh), mRNA	NM_007801 // Mm.2277 // bladder| blood| bone| bone marrow| brain| connective tissue| em	Ctsh	chr9	NM_007801 // Ctsh // cathepsin H // 9 E3.1|9 50.0 cM // 13036 /// ENSMUST00000034915 //	Lysosome
638	1.67e-05	-8.334	100	2.6	Dhx58	17269595	Mus musculus DEXH (Asp-Glu-X-His) box polypeptide 58 (Dhx58), mR	NM_030150 // RefSeq // Mus musculus DEXH (Asp-Glu-X-His) box polypeptide 58 (Dhx58), mR	NM_030150 // Mm.271830 // bone| bone marrow| brain| connective tissue| embryonic tissue	Dhx58	chr11	NM_030150 // Dhx58 // DEXH (Asp-Glu-X-His) box polypeptide 58 // 11 D|11 61.5 cM // 808	RIG-I-like receptor signaling pathway
1659	0.0006203	-5.146	17	2.6	Emp3	17491026	Mus musculus epithelial membrane protein 3 (Emp3), transcript va	NM_010129 // RefSeq // Mus musculus epithelial membrane protein 3 (Emp3), transcript va	NM_010129 // Mm.20829 // adipose tissue| bladder| bone| bone marrow| brain| connective	Emp3	chr7	NM_010129 // Emp3 // epithelial membrane protein 3 // 7 B4|7 24.5 cM // 13732 /// ENSMU
1286	0.0002304	-5.918	67	2.6	Ephb2	17431588	Mus musculus Eph receptor B2 (Ephb2), mRNA.	NM_010142 // RefSeq // Mus musculus Eph receptor B2 (Ephb2), mRNA	NM_010142 // Mm.250981 // adrenal gland| bladder| bone| brain| dorsal root ganglion| em	Ephb2	chr4	NM_010142 // Ephb2 // Eph receptor B2 // 4 D-E|4 65.7 cM // 13844 /// ENSMUST0000010584	Axon guidance
1823	0.0008939	-4.877	17	2.6	Fabp5	17396056	cdna:known chromosome:NCBIM37:3:10012548:10016607:1 ge	ENSMUST00000029046 // ENSEMBL // cdna:known chromosome:NCBIM37:3:10012548:10016607:1 ge	ENSMUST00000029046 // Mm.741 // adrenal gland| blood| bone| bone marrow| brain| connect	Fabp5	chr3	ENSMUST00000029046 // Fabp5 // fatty acid binding protein 5, epidermal // 3|3 A1-3 // 1	PPAR signaling pathway
236	8e-07	-12.033	100	2.6	Gm14005	17391406	Mus musculus predicted gene 14005 (Gm14005), transcript variant	NR_028589 // RefSeq // Mus musculus predicted gene 14005 (Gm14005), transcript variant	NR_028589 // Mm.297222 // connective tissue| embryonic tissue| lung| mammary gland| mus	Gm14005	chr2	NR_028589 // Gm14005 // predicted gene 14005 // 2 F1|2 // 100043424 /// NR_028590 // Gm
1590	0.0005238	-5.274	17	2.6	Gm5154	17471941	Mus musculus predicted gene, EG381818, mRNA (cDNA clone IMAG	BC069935 // GenBank HTC // Mus musculus predicted gene, EG381818, mRNA (cDNA clone IMAG	BC069935 // Mm.304161 // salivary gland /// XR_107855 // Mm.304161 // salivary gland	Gm5154	chr6	BC069935 // Gm5154 // predicted gene 5154 // 6 G1|6 // 381818 /// XR_107855 // Gm5154 /
1077	0.0001078	-6.557	100	2.6	Gpr114	17504174	Mus musculus G protein-coupled receptor 114 (Gpr114), transcr	NM_001145972 // RefSeq // Mus musculus G protein-coupled receptor 114 (Gpr114), transcr	NM_001145972 // Mm.334726 // embryonic tissue| heart| inner ear| lung| pancreas| skin|	Gpr114	chr8	NM_001145972 // Gpr114 // G protein-coupled receptor 114 // 8 D1|8 // 382045 /// NM_001
918	6.02e-05	-7.078	100	2.6	Gpr116	17337770	Mus musculus G protein-coupled receptor 116 (Gpr116), mRNA.	NM_001081178 // RefSeq // Mus musculus G protein-coupled receptor 116 (Gpr116), mRNA	NM_001081178 // Mm.23478 // bone| brain| embryonic tissue| extraembryonic tissue| heart	Gpr116	chr17	NM_001081178 // Gpr116 // G protein-coupled receptor 116 // 17 B3|17 // 224792 /// ENSM
1293	0.0002354	-5.901	83	2.6	Gpx8	17296281	Mus musculus glutathione peroxidase 8 (putative) (Gpx8), mRNA.	NM_027127 // RefSeq // Mus musculus glutathione peroxidase 8 (putative) (Gpx8), mRNA	NM_027127 // Mm.12715 // bladder| brain| connective tissue| embryonic tissue| extraembr	Gpx8	chr13	NM_027127 // Gpx8 // glutathione peroxidase 8 (putative) // 13 D2.2|13 // 69590 /// ENS
1709	0.0006864	-5.071	17	2.6	Grem2	17230127	Mus musculus gremlin 2 homolog, cysteine knot superfamily (Xenop	NM_011825 // RefSeq // Mus musculus gremlin 2 homolog, cysteine knot superfamily (Xenop	NM_011825 // Mm.25760 // bladder| brain| dorsal root ganglion| embryonic tissue| eye| i	Grem2	chr1	NM_011825 // Grem2 // gremlin 2 homolog, cysteine knot superfamily (Xenopus laevis) //
1582	0.000514	-5.288	50	2.6	Ighm	17284605	Mus musculus immunoglobulin heavy chain complex, mRNA (cDNA clon	BC110688 // GenBank // Mus musculus immunoglobulin heavy chain complex, mRNA (cDNA clon	BC096667 // Mm.304472 // bone marrow| intestine| adult /// BC096667 // Mm.342177 // bla	Ighm	chr12	BC096667 // Ighm // immunoglobulin heavy constant mu // 12 F1-2|12 58.0 cM // 16019 ///
1322	0.0002569	-5.83	50	2.6	Kdelr2	17444338	Mus musculus KDEL (Lys-Asp-Glu-Leu) endoplasmic reticulum protei	NM_025841 // RefSeq // Mus musculus KDEL (Lys-Asp-Glu-Leu) endoplasmic reticulum protei	NM_025841 // Mm.181880 // bladder| bone| bone marrow| brain| embryonic tissue| extraemb	Kdelr2	chr5	NM_025841 // Kdelr2 // KDEL (Lys-Asp-Glu-Leu) endoplasmic reticulum protein retention r	Vibrio cholerae infection
1144	0.0001402	-6.331	100	2.6	Layn	17526956	Mus musculus layilin (Layn), mRNA.	NM_001033534 // RefSeq // Mus musculus layilin (Layn), mRNA	NM_001033534 // Mm.335152 // bone| bone marrow| brain| connective tissue| embryonic tis	Layn	chr9	NM_001033534 // Layn // layilin // 9 A5.3|9 // 244864 /// ENSMUST00000098782 // Layn //
1250	0.0002006	-6.032	100	2.6	LOC100861571	17278773	ncrna:snoRNA chromosome:NCBIM37:12:110891243:110891314	ENSMUST00000083079 // ENSEMBL // ncrna:snoRNA chromosome:NCBIM37:12:110891243:110891314		LOC100861571	chr12	NR_046305 // LOC100861571 // Im snoRNA 2 // --- // 100861571
1256	0.000202	-6.026	67	2.6	LOC100862652	17533223	PREDICTED: Mus musculus uncharacterized LOC100862652 (LOC1008626	XR_142395 // RefSeq // PREDICTED: Mus musculus uncharacterized LOC100862652 (LOC1008626	XR_141388 // Mm.474696 // bone| bone marrow| intestine| liver| thymus| adult	LOC100862652	chrX	XR_142395 // LOC100862652 // uncharacterized LOC100862652 // --- // 100862652 /// XR_14
1697	0.0006698	-5.089	17	2.6	Lrrc32	17480485	Mus musculus leucine rich repeat containing 32 (Lrrc32), mRNA	NM_001113379 // RefSeq // Mus musculus leucine rich repeat containing 32 (Lrrc32), mRNA	NM_001113379 // Mm.323057 // bone| embryonic tissue| extraembryonic tissue| eye| mammar	Lrrc32	chr7	NM_001113379 // Lrrc32 // leucine rich repeat containing 32 // 7 E2|7 46.0 cM // 434215
1360	0.0002908	-5.731	67	2.6	Ly6e	17312209	Mus musculus lymphocyte antigen 6 complex, locus E (Ly6e), tr	NM_001164036 // RefSeq // Mus musculus lymphocyte antigen 6 complex, locus E (Ly6e), tr	NM_001164036 // Mm.788 // blood| bone| bone marrow| brain| embryonic tissue| extraembry	Ly6e	chr15	NM_001164036 // Ly6e // lymphocyte antigen 6 complex, locus E // 15 D3|15 41.7 cM // 17
682	2.1e-05	-8.099	100	2.6	Mctp1	17288780	cdna:known chromosome:NCBIM37:13:76521983:77171071:1 g	ENSMUST00000125209 // ENSEMBL // cdna:known chromosome:NCBIM37:13:76521983:77171071:1 g	ENSMUST00000125209 // Mm.316249 // bone marrow| brain| embryonic tissue| inner ear| liv	Mctp1	chr13	ENSMUST00000125209 // Mctp1 // multiple C2 domains, transmembrane 1 // 13 C1|13 // 7877
1423	0.0003483	-5.588	67	2.6	Me2	17355391	Mus musculus malic enzyme 2, NAD(+)-dependent, mitochondrial (Me	NM_145494 // RefSeq // Mus musculus malic enzyme 2, NAD(+)-dependent, mitochondrial (Me	NM_145494 // Mm.36817 // blood| bone| bone marrow| brain| connective tissue| embryonic	Me2	chr18	NM_145494 // Me2 // malic enzyme 2, NAD(+)-dependent, mitochondrial // 18 E2|18 // 1070	Pyruvate metabolism
766	3.11e-05	-7.703	100	2.6	Mir692-1	17340629	Mus musculus microRNA 692-1 (Mir692-1), microRNA.	NR_030465 // RefSeq // Mus musculus microRNA 692-1 (Mir692-1), microRNA		Mir692-1	chr17	NR_030465 // Mir692-1 // microRNA 692-1 // 17|17 // 751529
669	1.92e-05	-8.187	100	2.6	Mmp23	17433815	Mus musculus matrix metallopeptidase 23 (Mmp23), mRNA.	NM_011985 // RefSeq // Mus musculus matrix metallopeptidase 23 (Mmp23), mRNA	NM_011985 // Mm.29373 // bladder| brain| embryonic tissue| extraembryonic tissue| eye|	Mmp23	chr4	NM_011985 // Mmp23 // matrix metallopeptidase 23 // 4 E2|4 // 26561 /// ENSMUST00000030
746	2.78e-05	-7.815	100	2.6	Mrc2	17257361	Mus musculus mannose receptor, C type 2 (Mrc2), mRNA.	NM_008626 // RefSeq // Mus musculus mannose receptor, C type 2 (Mrc2), mRNA	NM_008626 // Mm.235616 // bone| brain| connective tissue| embryonic tissue| epididymis|	Mrc2	chr11	NM_008626 // Mrc2 // mannose receptor, C type 2 // 11 E1|11 // 17534 /// ENSMUST0000010	Phagosome
1091	0.0001146	-6.504	100	2.6	Mx1	17332531	Mus musculus myxovirus (influenza virus) resistance 1 (Mx1), non	NR_003520 // RefSeq // Mus musculus myxovirus (influenza virus) resistance 1 (Mx1), non	NR_003520 // Mm.33996 // bone marrow| embryonic tissue| lung| mammary gland| spleen| th	Mx1	chr16	NR_003520 // Mx1 // myxovirus (influenza virus) resistance 1 // 16 C4|16 71.2 cM // 178
1176	0.0001563	-6.239	100	2.6	Myadm	17473127	cdna:known chromosome:NCBIM37:7:3290557:3299346:1 gene	ENSMUST00000096744 // ENSEMBL // cdna:known chromosome:NCBIM37:7:3290557:3299346:1 gene	ENSMUST00000096744 // Mm.29874 // adipose tissue| bone| bone marrow| brain| connective	Myadm	chr7	ENSMUST00000096744 // Myadm // myeloid-associated differentiation marker // 7 A1|7 4.0
347	2.4e-06	-10.562	100	2.6	Nedd9	17292071	Mus musculus neural precursor cell expressed, developmentally	NM_001111324 // RefSeq // Mus musculus neural precursor cell expressed, developmentally	NM_001111324 // Mm.288980 // adrenal gland| bladder| blood| bone| bone marrow| brain| c	Nedd9	chr13	NM_001111324 // Nedd9 // neural precursor cell expressed, developmentally down-regulate
728	2.58e-05	-7.888	100	2.6	Nfe2l2	17386700	Mus musculus nuclear factor, erythroid derived 2, like 2 (Nfe2l2	NM_010902 // RefSeq // Mus musculus nuclear factor, erythroid derived 2, like 2 (Nfe2l2	NM_010902 // Mm.1025 // bladder| blood| bone marrow| brain| connective tissue| embryoni	Nfe2l2	chr2	NM_010902 // Nfe2l2 // nuclear factor, erythroid derived 2, like 2 // 2 C3|2 45.0 cM //	Oxidative Stress Induced Gene Expression Via Nrf2, Prion Pathway, Protein processing in endoplasmic reticulum
586	1.2e-05	-8.679	100	2.6	Nuf2	17229433	Mus musculus NUF2, NDC80 kinetochore complex component, homolog	NM_023284 // RefSeq // Mus musculus NUF2, NDC80 kinetochore complex component, homolog	NM_023284 // Mm.151315 // bone marrow| brain| connective tissue| embryonic tissue| eye|	Nuf2	chr1	NM_023284 // Nuf2 // NUF2, NDC80 kinetochore complex component, homolog (S. cerevisiae)
957	7.09e-05	-6.929	100	2.6	P2ry14	17405463	Mus musculus purinergic receptor P2Y, G-protein coupled, 14 (P2r	NM_133200 // RefSeq // Mus musculus purinergic receptor P2Y, G-protein coupled, 14 (P2r	NM_133200 // Mm.439021 // blood| bone marrow| brain| eye| kidney| lung| nasopharynx| ov	P2ry14	chr3	NM_133200 // P2ry14 // purinergic receptor P2Y, G-protein coupled, 14 // 3 D|3 29.5 cM	Neuroactive ligand-receptor interaction
499	7.2e-06	-9.245	100	2.6	Pde1b	17315606	Mus musculus phosphodiesterase 1B, Ca2+-calmodulin dependent (Pd	NM_008800 // RefSeq // Mus musculus phosphodiesterase 1B, Ca2+-calmodulin dependent (Pd	NM_008800 // Mm.390792 // blood| bone marrow| brain| embryonic tissue| eye| heart| inte	Pde1b	chr15	NM_008800 // Pde1b // phosphodiesterase 1B, Ca2+-calmodulin dependent // 15 F3|15 // 18	Calcium signaling pathway, Purine metabolism
590	1.23e-05	-8.657	100	2.6	Pgm5	17358266	Mus musculus phosphoglucomutase 5 (Pgm5), mRNA.	NM_175013 // RefSeq // Mus musculus phosphoglucomutase 5 (Pgm5), mRNA	NM_175013 // Mm.105222 // bladder| brain| embryonic tissue| eye| heart| inner ear| inte	Pgm5	chr19	NM_175013 // Pgm5 // phosphoglucomutase 5 // 19 B|19 // 226041 /// NM_183160 // E030010
495	7.1e-06	-9.265	100	2.6	Pid1	17224971	Mus musculus phosphotyrosine interaction domain containing 1	NM_001003948 // RefSeq // Mus musculus phosphotyrosine interaction domain containing 1	NM_001003948 // Mm.187470 // bladder| bone| bone marrow| brain| connective tissue| dors	Pid1	chr1	NM_001003948 // Pid1 // phosphotyrosine interaction domain containing 1 // 1 C5|1 // 98
1041	9.37e-05	-6.68	100	2.6	Plk1	17482739	Mus musculus polo-like kinase 1 (Plk1), mRNA.	NM_011121 // RefSeq // Mus musculus polo-like kinase 1 (Plk1), mRNA	NM_011121 // Mm.16525 // bladder| bone| bone marrow| brain| connective tissue| embryoni	Plk1	chr7	NM_011121 // Plk1 // polo-like kinase 1 // 7 F3|7 59.0 cM // 18817 /// ENSMUST000000331	Cell Cycle: G2/M Checkpoint, Cell cycle, Oocyte meiosis, Progesterone-mediated oocyte maturation
620	1.5e-05	-8.448	100	2.6	Pmepa1	17395091	Mus musculus prostate transmembrane protein, androgen induced 1	NM_022995 // RefSeq // Mus musculus prostate transmembrane protein, androgen induced 1	NM_022995 // Mm.73682 // bladder| bone marrow| brain| embryonic tissue| epididymis| ext	Pmepa1	chr2	NM_022995 // Pmepa1 // prostate transmembrane protein, androgen induced 1 // 2 H3|2 //
1855	0.0009563	-4.828	33	2.6	Ppp1r15a	17490878	cdna:known chromosome:NCBIM37:7:52778292:52781516:-1 g	ENSMUST00000167273 // ENSEMBL // cdna:known chromosome:NCBIM37:7:52778292:52781516:-1 g	ENSMUST00000167273 // Mm.4048 // bladder| blood| bone| bone marrow| brain| embryonic ti	Ppp1r15a	chr7	ENSMUST00000167273 // Ppp1r15a // protein phosphatase 1, regulatory (inhibitor) subunit	Protein processing in endoplasmic reticulum
1514	0.0004489	-5.391	67	2.6	Prokr2	17391983	cdna:known chromosome:NCBIM37:2:132196901:132211183:-1	ENSMUST00000110156 // ENSEMBL // cdna:known chromosome:NCBIM37:2:132196901:132211183:-1	ENSMUST00000110156 // Mm.283777 // brain| embryonic tissue| heart| pituitary gland| spl	Prokr2	chr2	ENSMUST00000110156 // Prokr2 // prokineticin receptor 2 // 2 F2|2 // 246313 /// NM_1449
564	1.02e-05	-8.853	100	2.6	Psap	17233629	Mus musculus prosaposin (Psap), transcript variant 1, mRNA.	NM_001146120 // RefSeq // Mus musculus prosaposin (Psap), transcript variant 1, mRNA	NM_001146120 // Mm.277498 // adipose tissue| adrenal gland| bladder| blood| bone| bone	Psap	chr10	NM_001146120 // Psap // prosaposin // 10 B4|10 35.0 cM // 19156 /// NM_011179 // Psap /	Lysosome
471	5.9e-06	-9.472	100	2.6	Ptpn6	17470796	Mus musculus protein tyrosine phosphatase, non-receptor type 6 (	NM_013545 // RefSeq // Mus musculus protein tyrosine phosphatase, non-receptor type 6 (	NM_013545 // Mm.271799 // bladder| blood| bone| bone marrow| brain| dorsal root ganglio	Ptpn6	chr6	NM_013545 // Ptpn6 // protein tyrosine phosphatase, non-receptor type 6 // 6 F2|6 60.22	EPO Signaling Pathway, Growth Hormone Signaling Pathway, IL 3 signaling pathway, IL-2 Receptor Beta Chain in T cell Activation, Ras-Independent pathway in NK cell-mediated cytotoxicity, Adherens junction, B cell receptor signaling pathway, Jak-STAT signaling pathway, Leishmaniasis, Natural killer cell mediated cytotoxicity, T cell receptor signaling pathway
1223	0.0001852	-6.098	100	2.6	Rilpl2	17452853	cdna:known chromosome:NCBIM37:5:124913274:124928375:-1	ENSMUST00000031347 // ENSEMBL // cdna:known chromosome:NCBIM37:5:124913274:124928375:-1	ENSMUST00000031347 // Mm.425280 // adrenal gland| bladder| blood| bone marrow| brain| d	Rilpl2	chr5	ENSMUST00000031347 // Rilpl2 // Rab interacting lysosomal protein-like 2 // 5 F|5 // 80
760	3.05e-05	-7.725	100	2.6	Rnf19b	17418916	Mus musculus ring finger protein 19B (Rnf19b), mRNA.	NM_029219 // RefSeq // Mus musculus ring finger protein 19B (Rnf19b), mRNA	NM_029219 // Mm.259672 // bone| bone marrow| brain| embryonic tissue| extraembryonic ti	Rnf19b	chr4	NM_029219 // Rnf19b // ring finger protein 19B // 4|4 D2.3 // 75234 /// ENSMUST00000168
603	1.32e-05	-8.584	100	2.6	Sash3	17534555	cdna:known chromosome:NCBIM37:X:45499613:45514742:1 ge	ENSMUST00000033427 // ENSEMBL // cdna:known chromosome:NCBIM37:X:45499613:45514742:1 ge	ENSMUST00000033427 // Mm.276131 // blood| bone marrow| inner ear| liver| lung| lymph no	Sash3	chrX	ENSMUST00000033427 // Sash3 // SAM and SH3 domain containing 3 // X A4|X // 74131 /// N
1127	0.0001338	-6.371	100	2.6	Sbno2	17242785	Mus musculus strawberry notch homolog 2 (Drosophila) (Sbno2), mR	NM_183426 // RefSeq // Mus musculus strawberry notch homolog 2 (Drosophila) (Sbno2), mR	NM_183426 // Mm.262102 // blood| bone| bone marrow| brain| embryonic tissue| extraembry	Sbno2	chr10	NM_183426 // Sbno2 // strawberry notch homolog 2 (Drosophila) // 10 C1|10 // 216161 ///
1033	9.19e-05	-6.697	100	2.6	Sec24d	17402361	Mus musculus Sec24 related gene family, member D (S. cerevisiae)	NM_027135 // RefSeq // Mus musculus Sec24 related gene family, member D (S	NM_027135 // Mm.29293 // bone| bone marrow| brain| connective tissue| embryonic tissue|	Sec24d	chr3	NM_027135 // Sec24d // Sec24 related gene family, member D (S. cerevisiae) // 3|3 G3 //	Protein processing in endoplasmic reticulum
1679	0.0006433	-5.119	17	2.6	Shcbp1	17507288	Mus musculus Shc SH2-domain binding protein 1 (Shcbp1), mRNA.	NM_011369 // RefSeq // Mus musculus Shc SH2-domain binding protein 1 (Shcbp1), mRNA	NM_011369 // Mm.37801 // bone| bone marrow| brain| dorsal root ganglion| embryonic tiss	Shcbp1	chr8	NM_011369 // Shcbp1 // Shc SH2-domain binding protein 1 // 8|8 A1.2 // 20419 /// ENSMUS
1390	0.0003154	-5.667	50	2.6	Slc43a3	17372644	Mus musculus solute carrier family 43, member 3 (Slc43a3), mRNA.	NM_021398 // RefSeq // Mus musculus solute carrier family 43, member 3 (Slc43a3), mRNA	NM_021398 // Mm.290729 // adipose tissue| bone marrow| embryonic tissue| extraembryonic	Slc43a3	chr2	NM_021398 // Slc43a3 // solute carrier family 43, member 3 // 2 E1|2 // 58207 /// ENSMU
1061	0.0001022	-6.604	100	2.6	Snora75	17225169	Mus musculus small nucleolar RNA, H	NR_028478 // RefSeq // Mus musculus small nucleolar RNA, H/ACA box 75 (Snora75), small	NR_028478 // Mm.490948 // ---	Snora75	chr1	NR_028478 // Snora75 // small nucleolar RNA, H/ACA box 75 // 1|1 // 100303740
1577	0.0005123	-5.29	33	2.6	Spon1	17482000	Mus musculus spondin 1, (f-spondin) extracellular matrix protein	NM_145584 // RefSeq // Mus musculus spondin 1, (f-spondin) extracellular matrix protein	NM_145584 // Mm.334160 // brain| connective tissue| embryonic tissue| extraembryonic ti	Spon1	chr7	NM_145584 // Spon1 // spondin 1, (f-spondin) extracellular matrix protein // 7 F1|7 //
1658	0.0006198	-5.147	50	2.6	Srpx	17540188	Mus musculus sushi-repeat-containing protein (Srpx), mRNA.	NM_016911 // RefSeq // Mus musculus sushi-repeat-containing protein (Srpx), mRNA	NM_016911 // Mm.1927 // bladder| bone| brain| connective tissue| embryonic tissue| extr	Srpx	chrX	NM_016911 // Srpx // sushi-repeat-containing protein // X|X A1.2 // 51795 /// ENSMUST00
977	7.48e-05	-6.881	100	2.6	Stil	17417117	Mus musculus Scl	NM_009185 // RefSeq // Mus musculus Scl/Tal1 interrupting locus (Stil), mRNA	NM_009185 // Mm.3988 // bone marrow| brain| embryonic tissue| extraembryonic tissue| ey	Stil	chr4	NM_009185 // Stil // Scl/Tal1 interrupting locus // 4 D1|4 // 20460 /// ENSMUST00000030
1048	9.55e-05	-6.663	100	2.6	Tbc1d9	17502874	Mus musculus TBC1 domain family, member 9 (Tbc1d9), transcrip	NM_001111304 // RefSeq // Mus musculus TBC1 domain family, member 9 (Tbc1d9), transcrip	NM_001111304 // Mm.24031 // bladder| brain| dorsal root ganglion| embryonic tissue| eye	Tbc1d9	chr8	NM_001111304 // Tbc1d9 // TBC1 domain family, member 9 // 8|8 C3 // 71310 /// ENSMUST00
416	3.9e-06	-9.972	100	2.6	Tbxas1	17457472	Mus musculus thromboxane A synthase 1, platelet (Tbxas1), mRNA.	NM_011539 // RefSeq // Mus musculus thromboxane A synthase 1, platelet (Tbxas1), mRNA	NM_011539 // Mm.4054 // blood| bone marrow| brain| embryonic tissue| epididymis| heart|	Tbxas1	chr6	NM_011539 // Tbxas1 // thromboxane A synthase 1, platelet // 6 F1-pter|6 20.5 cM // 213	Eicosanoid Metabolism, Arachidonic acid metabolism, Metabolic pathways
940	6.6e-05	-6.995	100	2.6	Thap6	17439045	Mus musculus THAP domain containing 6 (Thap6), non-coding RNA.	NR_028429 // RefSeq // Mus musculus THAP domain containing 6 (Thap6), non-coding RNA	NR_028429 // Mm.392636 // bone marrow| brain| dorsal root ganglion| embryonic tissue| e	Thap6	chr5	NR_028429 // Thap6 // THAP domain containing 6 // 5 E2|5 // 381650
1620	0.000559	-5.224	33	2.6	Tmem8	17334846	Mus musculus transmembrane protein 8 (five membrane-spanning dom	NM_021793 // RefSeq // Mus musculus transmembrane protein 8 (five membrane-spanning dom	NM_021793 // Mm.304656 // bone marrow| brain| embryonic tissue| extraembryonic tissue|	Tmem8	chr17	NM_021793 // Tmem8 // transmembrane protein 8 (five membrane-spanning domains) // 17|17
604	1.32e-05	-8.578	100	2.6	Tmem98	17253996	cdna:known chromosome:NCBIM37:11:80623677:80635535:1 g	ENSMUST00000040865 // ENSEMBL // cdna:known chromosome:NCBIM37:11:80623677:80635535:1 g	ENSMUST00000040865 // Mm.27682 // bone| bone marrow| brain| embryonic tissue| extraembr	Tmem98	chr11	ENSMUST00000040865 // Tmem98 // transmembrane protein 98 // 11 B5|11 // 103743 /// NM_0
735	2.67e-05	-7.855	100	2.6	Tpd52	17404028	Mus musculus tumor protein D52 (Tpd52), transcript variant 1,	NM_001025261 // RefSeq // Mus musculus tumor protein D52 (Tpd52), transcript variant 1,	NM_001025261 // Mm.371590 // bladder| blood| bone| bone marrow| brain| connective tissu	Tpd52	chr3	NM_001025261 // Tpd52 // tumor protein D52 // 3|3 A1-A2 // 21985 /// ENSMUST00000091355
752	2.88e-05	-7.781	100	2.6	Trpc6	17514623	Mus musculus transient receptor potential cation channel, subfam	NM_013838 // RefSeq // Mus musculus transient receptor potential cation channel, subfam	NM_013838 // Mm.325086 // bone| brain| embryonic tissue| eye| kidney| lung| fetus| neon	Trpc6	chr9	NM_013838 // Trpc6 // transient receptor potential cation channel, subfamily C, member
619	1.46e-05	-8.475	100	2.6	Trpv2	17250710	Mus musculus transient receptor potential cation channel, subfam	NM_011706 // RefSeq // Mus musculus transient receptor potential cation channel, subfam	NM_011706 // Mm.288064 // bladder| blood| bone| bone marrow| brain| dorsal root ganglio	Trpv2	chr11	NM_011706 // Trpv2 // transient receptor potential cation channel, subfamily V, member
1262	0.0002119	-5.987	83	2.6	Uck2	17229391	Mus musculus uridine-cytidine kinase 2 (Uck2), mRNA.	NM_030724 // RefSeq // Mus musculus uridine-cytidine kinase 2 (Uck2), mRNA	NM_030724 // Mm.280895 // blood| bone| bone marrow| brain| embryonic tissue| extraembry	Uck2	chr1	NM_030724 // Uck2 // uridine-cytidine kinase 2 // 1 H2.3|1 // 80914 /// ENSMUST00000027	Drug metabolism - other enzymes, Metabolic pathways, Pyrimidine metabolism
578	1.12e-05	-8.76	100	2.6	Zfp608	17354411	Mus musculus zinc finger protein 608 (Zfp608), mRNA.	NM_175751 // RefSeq // Mus musculus zinc finger protein 608 (Zfp608), mRNA	NM_175751 // Mm.192984 // bone marrow| brain| connective tissue| dorsal root ganglion|	Zfp608	chr18	NM_175751 // Zfp608 // zinc finger protein 608 // 18 D3|18 // 269023 /// ENSMUST0000006
1148	0.0001428	-6.316	100	2.6	Zyx	17457942	Mus musculus zyxin (Zyx), mRNA.	NM_011777 // RefSeq // Mus musculus zyxin (Zyx), mRNA	NM_011777 // Mm.282303 // adipose tissue| bladder| blood| bone| bone marrow| brain| con	Zyx	chr6	NM_011777 // Zyx // zyxin // 6 B2.1|6 // 22793 /// ENSMUST00000070635 // Zyx // zyxin /	Integrin Signaling Pathway, Focal adhesion
780	3.24e-05	-7.664	100	2.5	4632428N05Rik	17233646	Mus musculus RIKEN cDNA 4632428N05 gene (4632428N05Rik), transcr	NM_028732 // RefSeq // Mus musculus RIKEN cDNA 4632428N05 gene (4632428N05Rik), transcr	NM_028732 // Mm.273584 // bladder| blood| bone| bone marrow| brain| connective tissue|	4632428N05Rik	chr10	NM_028732 // 4632428N05Rik // RIKEN cDNA 4632428N05 gene // 10 B4|10 // 74048 /// NM_00
1019	8.76e-05	-6.739	100	2.5	9030425E11Rik	17525839	cdna:known chromosome:NCBIM37:9:40494095:40593402:1 ge	ENSMUST00000034522 // ENSEMBL // cdna:known chromosome:NCBIM37:9:40494095:40593402:1 ge	ENSMUST00000034522 // Mm.280560 // adipose tissue| adrenal gland| bladder| bone| brain|	9030425E11Rik	chr9	ENSMUST00000034522 // 9030425E11Rik // RIKEN cDNA 9030425E11 gene // 9 A5.1|9 // 71566
1466	0.0004031	-5.474	33	2.5	Abcg3	17450414	Mus musculus ATP-binding cassette, sub-family G (WHITE), member	NM_030239 // RefSeq // Mus musculus ATP-binding cassette, sub-family G (WHITE), member	NM_030239 // Mm.389663 // bone marrow| eye| kidney| liver| lung| skin| spleen| thymus|	Abcg3	chr5	NM_030239 // Abcg3 // ATP-binding cassette, sub-family G (WHITE), member 3 // 5 E5|5 59
1607	0.0005414	-5.249	33	2.5	Antxr1	17468573	Mus musculus anthrax toxin receptor 1 (Antxr1), mRNA.	NM_054041 // RefSeq // Mus musculus anthrax toxin receptor 1 (Antxr1), mRNA	NM_054041 // Mm.232525 // bone marrow| brain| connective tissue| embryonic tissue| eye|	Antxr1	chr6	NM_054041 // Antxr1 // anthrax toxin receptor 1 // 6 D1|6 // 69538 /// ENSMUST000000420
975	7.39e-05	-6.892	100	2.5	Arrb2	17252013	cdna:known chromosome:NCBIM37:11:70246155:70254296:1 g	ENSMUST00000102564 // ENSEMBL // cdna:known chromosome:NCBIM37:11:70246155:70254296:1 g	ENSMUST00000102564 // Mm.203747 // bladder| blood| bone| bone marrow| brain| connective	Arrb2	chr11	ENSMUST00000102564 // Arrb2 // arrestin, beta 2 // 11 B3|11 45.0 cM // 216869 /// NM_14	Chemokine signaling pathway, Endocytosis, MAPK signaling pathway, Olfactory transduction, Phototransduction
676	2.03e-05	-8.133	100	2.5	Bicc1	17241731	cdna:known chromosome:NCBIM37:10:70385580:70622448:-1	ENSMUST00000143791 // ENSEMBL // cdna:known chromosome:NCBIM37:10:70385580:70622448:-1	ENSMUST00000143791 // Mm.286834 // bone| bone marrow| brain| connective tissue| embryon	Bicc1	chr10	ENSMUST00000143791 // Bicc1 // bicaudal C homolog 1 (Drosophila) // 10 B5.3|10 38.6 cM
742	2.76e-05	-7.823	100	2.5	C230081A13Rik	17527433	Mus musculus RIKEN cDNA C230081A13 gene (C230081A13Rik), mRNA.	NM_172924 // RefSeq // Mus musculus RIKEN cDNA C230081A13 gene (C230081A13Rik), mRNA	NM_172924 // Mm.490331 // bladder| bone marrow| brain| connective tissue| dorsal root g	C230081A13Rik	chr9	NM_172924 // C230081A13Rik // RIKEN cDNA C230081A13 gene // 9 B|9 // 244895 /// ENSMUST
653	1.81e-05	-8.25	100	2.5	C920021L13Rik	17407947	Mus musculus RIKEN cDNA C920021L13 gene (C920021L13Rik), non-cod	NR_040446 // RefSeq // Mus musculus RIKEN cDNA C920021L13 gene (C920021L13Rik), non-cod	NR_040446 // Mm.440109 // eye| intestine| liver| mammary gland| testis| thymus| fetus|	C920021L13Rik	chr3	NR_040446 // C920021L13Rik // RIKEN cDNA C920021L13 gene // 3 F2.1|3 // 100042889 /// B
832	4.1e-05	-7.437	100	2.5	Cald1	17457184	Mus musculus caldesmon 1 (Cald1), mRNA.	NM_145575 // RefSeq // Mus musculus caldesmon 1 (Cald1), mRNA	NM_145575 // Mm.308134 // bladder| bone| bone marrow| brain| connective tissue| embryon	Cald1	chr6	NM_145575 // Cald1 // caldesmon 1 // 6 B1|6 11.5 cM // 109624 /// ENSMUST00000115021 //	Vascular smooth muscle contraction
1480	0.0004184	-5.445	17	2.5	Cyfip2	17262065	Mus musculus cytoplasmic FMR1 interacting protein 2 (Cyfip2), tr	NM_133769 // RefSeq // Mus musculus cytoplasmic FMR1 interacting protein 2 (Cyfip2), tr	NM_133769 // Mm.154358 // adrenal gland| blood| bone| bone marrow| brain| dorsal root g	Cyfip2	chr11	NM_133769 // Cyfip2 // cytoplasmic FMR1 interacting protein 2 // 11|11 B1.2 // 76884 //	Regulation of actin cytoskeleton
1030	9.14e-05	-6.702	100	2.5	Dse	17240190	Mus musculus dermatan sulfate epimerase (Dse), mRNA.	NM_172508 // RefSeq // Mus musculus dermatan sulfate epimerase (Dse), mRNA	NM_172508 // Mm.34557 // bladder| bone| bone marrow| brain| connective tissue| embryoni	Dse	chr10	NM_172508 // Dse // dermatan sulfate epimerase // 10 B1|10 // 212898 /// ENSMUST0000004	Glycosaminoglycan biosynthesis - chondroitin sulfate
685	2.11e-05	-8.09	100	2.5	Emilin1	17435920	cdna:known chromosome:NCBIM37:5:31215775:31223651:1 ge	ENSMUST00000031055 // ENSEMBL // cdna:known chromosome:NCBIM37:5:31215775:31223651:1 ge	ENSMUST00000031055 // Mm.286375 // bladder| bone| bone marrow| brain| connective tissue	Emilin1	chr5	ENSMUST00000031055 // Emilin1 // elastin microfibril interfacer 1 // 5 B1|5 // 100952 /
1221	0.0001835	-6.105	100	2.5	Ext1	17317015	cdna:known chromosome:NCBIM37:15:52895593:53177714:-1	ENSMUST00000077273 // ENSEMBL // cdna:known chromosome:NCBIM37:15:52895593:53177714:-1	ENSMUST00000077273 // Mm.309395 // bone| bone marrow| brain| connective tissue| embryon	Ext1	chr15	ENSMUST00000077273 // Ext1 // exostoses (multiple) 1 // 15 C|15 26.55 cM // 14042 /// N	Glycosaminoglycan biosynthesis - heparan sulfate, Metabolic pathways
591	1.24e-05	-8.644	100	2.5	Fap	17385767	cdna:known chromosome:NCBIM37:2:62339000:62412132:-1 g	ENSMUST00000102732 // ENSEMBL // cdna:known chromosome:NCBIM37:2:62339000:62412132:-1 g	ENSMUST00000102732 // Mm.41816 // brain| dorsal root ganglion| embryonic tissue| eye| i	Fap	chr2	ENSMUST00000102732 // Fap // fibroblast activation protein // 2 C1.3|2 36.0 cM // 14089
[truncated: 1,958 more rows]

## Sheet: Mus Day 14 vs 0
order	Parametric p-value	t-value	% CV support	Symbol	mm-Day 14 vs mm-Day 0 FC	ProbeSet	Name	Accession	UGCluster	Symbol	MapLocation	EntrezID	DefinedGenelist
[truncated: 1,364 more rows]

## Sheet: Acomys Day 7 vs 0
order	Parametric p-value	t-value	% CV support	Geometric mean of intensities	ProbeSet	Day 7 vs day 0 fold-change	Symbol	EntrezID	UGCluster	Symbol	EntrezID	DefinedGenelist
[truncated: 206 more rows]

## Sheet: Acomys Day 14 vs 0
order	Parametric p-value	t-value	% CV support	ProbeSet	Symbol	Day 14 vs Day 0 fold-change	UGCluster	Symbol	EntrezID	DefinedGenelist
[truncated: 327 more rows]
